# Supplementary material for: The Effects of Graded Levels of Calorie Restriction: XIV. Global Metabolomics Screen Reveals Brown Adipose Tissue Changes in Amino Acids, Catecholamines, and Antioxidants After Short-Term Restriction in C57BL/6 Mice
Source: J Gerontol A Biol Sci Med Sci. 2019 Apr 9;75(2):218–29. doi: 10.1093/gerona/glz023 (PMC7530471; doi:10.1093/gerona/glz023)
Supplement: glz023_suppl_Supplementary_Material-1 [file glz023_suppl_supplementary_material-1.xlsx]

## Sheet: Sheet1
name	Fold Change AL24-AL12	Fold Change CR10-AL12	Fold Change CR20-AL12	Fold Change CR30-AL12	Fold Change CR40-AL12	Adjusted p-value AL24-AL12	Adjusted p-value CR10-AL12	Adjusted p-value CR20-AL12	Adjusted p-value CR30-AL12	Adjusted p-value CR40-AL12
(-)-Epigallocatechin;Epigallocatechol	0.172	0.567	0.756	0.799	1.229	0.963262	0.675178	0.450291	0.462832	0.071562
()-Luguine	0.693	0.897	0.403	0.875	1.32	0.706289	0.484777	0.732557	0.415909	0.051089
(-)-Menthyl acetate;l-Menthyl acetate;Menthyl acetate	-0.518	0.388	0.803	1.035	1.542	0.820172	0.805624	0.411075	0.315827	0.021446
(2Z)-4-formamido-4-oxobut-2-enoic acid	-1.308	-0.652	-0.783	-1.556	-2.113	0.40574	0.615449	0.427716	0.079438	0.002283
(3S5S)-Carbapenam-3-carboxylic acid;(3S5S)-Carbapenam-3-carboxylate	-0.446	-0.538	-1.426	-1.507	-1.194	0.852149	0.690725	0.178832	0.101169	0.081408
(9S10E12Z15Z)-9-Hydroxy-101215-octadecatrienoic acid	-0.748	0.231	0.015	0.659	0.937	0.682368	0.908923	0.992152	0.576952	0.180854
(methylsulfanyl)methyl butanoate	1.172	1.446	1.363	0.764	0.68	0.457985	0.241093	0.178832	0.488402	0.356164
(S)-Piperazine-2-carboxylate;(S)-Piperazine-2-carboxylic acid;(S)-2-Piperazinecarboxylate	1.407	1.507	1.627	1.09	0.983	0.352244	0.241093	0.160655	0.287639	0.158351
1-(11Z14Z-eicosadienoyl)-2-(4Z7Z10Z13Z16Z19Z-docosahexaenoyl)-glycero-3-phosphoserine	0.574	0.795	1.288	1.321	1.775	0.78384	0.522483	0.181593	0.169041	0.007245
1-(5Z8Z11Z14Z17Z-eicosapentaenoyl)-2-pentadecanoyl-glycero-3-phosphoethanolamine	-0.332	-0.178	-0.258	-0.295	-1.333	0.915122	0.93606	0.840574	0.839439	0.048464
1-(6Z9Z12Z15Z-octadecatetraenoyl)-2-(7Z10Z13Z16Z-docosatetraenoyl)-glycero-3-phosphoserine	-0.384	0.291	0.642	0.938	1.339	0.897168	0.87845	0.536255	0.373752	0.047263
1-(7Z10Z13Z16Z-docosatetraenoyl)-2-(9Z-nonadecenoyl)-glycero-3-phosphate	0.293	-0.481	-0.886	-1.568	-1.801	0.932519	0.730049	0.361543	0.07633	0.006293
1-(9Z-octadecenoyl)-2-(13Z16Z-docosadienoyl)-glycero-3-phosphoserine	0.584	-0.367	-0.511	-1.356	-1.414	0.778425	0.818368	0.654517	0.154203	0.035632
1-(9Z-octadecenoyl)-2-(9Z12Z-octadecadienoyl)-glycero-3-phosphate	0.191	-0.361	-0.668	0.047	-0.983	0.963262	0.823092	0.521673	0.979785	0.158351
1-(9Z-tetradecenoyl)-2-(7Z10Z13Z16Z-docosatetraenoyl)-glycero-3-phospho-(1-myo-inositol)	0.026	0.197	-0.148	0.883	1.414	0.995542	0.924772	0.907415	0.40943	0.035632
1-hexadecanoyl-2-(8Z11Z14Z-eicosatrienoyl)-glycero-3-phosphoethanolamine	-0.331	-0.437	-0.923	-1.08	-0.967	0.915122	0.761215	0.33496	0.289625	0.16582
1-Hexadecanoyl-2-(9Z-octadecenoyl)-sn-glycero-3-phosphonoethanolamine	-0.354	-0.497	-1.509	-0.568	-0.496	0.899125	0.717819	0.178832	0.655022	0.515094
1-hexadecyl-2-tridecanoyl-glycero-3-phosphoserine	-0.105	-0.49	-0.474	0.329	-0.935	0.974256	0.720898	0.682553	0.819333	0.181474
1-Methylguanosine	0.4	0.803	0.731	0.429	0.909	0.889295	0.517387	0.467379	0.758014	0.196505
1-Methylhistidine	0.405	0.798	1.336	0.227	0.145	0.882132	0.518278	0.178832	0.883035	0.888318
1-Naphthylamine	-0.272	-0.702	-0.775	-0.945	-0.969	0.939813	0.583482	0.432957	0.367399	0.165564
1-nonadecanoyl-2-(7Z10Z13Z16Z-docosatetraenoyl)-glycero-3-phosphate	-0.012	0.552	1.616	1.661	1.845	0.996525	0.682653	0.160655	0.061681	0.005038
1-O-(1Z-hexadecenyl)-2-(14-hydroxy-4Z7Z10Z12E16Z19Z-docosahexaenoyl)-sn-glycero-3-phosphoethanolamine	0.322	0.745	1.295	1.246	1.169	0.920517	0.555286	0.181593	0.204868	0.090275
1-tetradecanoyl-2-(9Z12Z15Z-octadecatrienoyl)-glycero-3-phosphate	-0.357	-0.428	-0.928	-0.782	-1.029	0.897168	0.769761	0.332728	0.472114	0.139917
1-tetradecanoyl-2-hexadecanoyl-glycero-3-phospho-(1-myo-inositol)	-0.104	-0.255	-0.169	-1.18	-1.022	0.974256	0.89432	0.896524	0.235954	0.141812
1-tridecanoyl-2-(5Z8Z11Z14Z17Z-eicosapentaenoyl)-glycero-3-phosphocholine	0.054	-0.785	-0.95	-1.936	-1.389	0.987116	0.526429	0.318458	0.032289	0.03968
1-tridecanoyl-2-(5Z8Z11Z14Z-eicosatetraenoyl)-glycero-3-phosphocholine	-0.215	-0.027	0.165	-0.823	-1.239	0.960269	0.992124	0.89789	0.443873	0.069337
2244-Tetrahydroxybenzil;Bis(24-dihydroxyphenyl)ethanedione	-1.081	-0.732	-1.268	-1.197	-0.596	0.548798	0.565808	0.187084	0.22307	0.429884
23-Bis-O-(geranylgeranyl)-sn-glycero-1-phospho-L-serine	0.542	0.457	0.039	1.134	1.24	0.814578	0.746303	0.975304	0.265471	0.069337
26-Dihydroxynicotinate	-0.944	-0.366	-0.819	-1.27	-1.335	0.621018	0.819096	0.403609	0.194706	0.047805
2-Aminoadenosine	-0.27	1.112	1.156	1.753	1.897	0.939813	0.353341	0.216593	0.052401	0.003812
2-Dehydro-D-xylonate	-0.317	0.581	0.146	0.916	1.676	0.92459	0.667115	0.908061	0.384539	0.010584
2-Hydroxy-6-oxo-6-(2-hydroxyphenoxy)-hexa-24-dienoate	0.808	1.438	1.325	1.547	1.812	0.655546	0.241093	0.178832	0.082245	0.005833
2-Hydroxyfelbamate	0.591	0.203	1.446	0.395	0.776	0.771552	0.92389	0.178832	0.786309	0.278928
2-Maleylacetate;4-Oxohex-2-enedioate;Maleylacetate	0.344	0.795	1.331	1.662	1.44	0.902461	0.523074	0.178832	0.061681	0.031624
3-(12-hydroxyoctadecanoyl)oxy-4-(trimethylazaniumyl)butanoate	0.245	0.868	0.549	0.73	1.29	0.946469	0.498435	0.620263	0.515012	0.057554
3-(2-hydroxydodecanoyl)oxy-4-(trimethylazaniumyl)butanoate	1.118	0.82	1.639	1.768	1.468	0.533162	0.505227	0.160655	0.051012	0.028929
3-(2-hydroxytetradecanoyl)oxy-4-(trimethylazaniumyl)butanoate	1.007	0.954	1.048	1.508	1.471	0.577899	0.459986	0.256266	0.101169	0.028604
3-(3-hydroxy-3-methylbutanoyl)oxy-4-(trimethylazaniumyl)butanoate	0.596	0.868	1.362	0.741	1.354	0.768861	0.498435	0.178832	0.508193	0.04476
3-(9Z)-3-hydroxyoctadec-9-enoyloxy-4-(trimethylazaniumyl)butanoate	0.758	0.842	0.851	1.56	1.261	0.682368	0.498601	0.387424	0.079438	0.06473
3445-Tetrachlorobiphenyl;PCB 81	-0.634	-0.996	-0.165	-0.456	-1.291	0.736311	0.448487	0.89789	0.736026	0.057416
35-Dichloro-4-hydroxyphenylpyruvate	-0.268	-0.212	-0.474	-0.46	-0.954	0.940269	0.915372	0.682553	0.734069	0.1725
36-Dihydropyridine	-0.004	-0.705	-1.354	-0.836	-1.191	0.998507	0.582595	0.178832	0.437304	0.081602
3-amino-octanoic acid	-0.023	0.763	0.19	0.803	1.461	0.995542	0.54488	0.888792	0.460711	0.029848
3-Buten-1-amine	0.565	-0.042	-0.456	-0.309	-1.009	0.791905	0.987003	0.69411	0.836203	0.146082
3-Butyn-1-ol	0.144	0.593	-0.147	0.561	1.499	0.969684	0.662169	0.907698	0.657813	0.02489
3-Hydroxy-cis-5-tetradecenoylcarnitine	0.754	0.362	1.386	1.502	1.279	0.682368	0.82285	0.178832	0.101709	0.060007
3-Hydroxyhexadecanoylcarnitine	1.047	1.192	1.129	1.657	1.675	0.577899	0.32821	0.228637	0.061681	0.010584
3-Methylglutaconic acid	0.229	0.64	0.435	0.761	1.682	0.953853	0.623544	0.710261	0.490968	0.010487
3-Methylhistamine	0.635	0.886	1.202	1.662	1.39	0.735176	0.492762	0.200127	0.061681	0.039491
3-Oxododecanoic acid;3-Oxododecanoate	-0.295	0.73	1.004	1.256	1.765	0.931699	0.568665	0.285078	0.198775	0.007674
4-Amino-2-hydroxylamino-6-nitrotoluene	-0.034	0.891	0.572	0.921	0.96	0.993923	0.485379	0.599314	0.382944	0.168898
4-Hydroxy-3-nitrosobenzamide	-1.736	-0.417	-0.551	-0.983	-1.241	0.213031	0.78085	0.618704	0.352163	0.069337
4-Hydroxy-4-methylglutamate	0.066	0.465	1.102	1.44	1.03	0.98634	0.739268	0.237477	0.120246	0.139917
4-Ketoanhydrochlortetracycline;4-Ketoanhydro-7-chlorotetracycline;4-Oxoanhydrochlortetracycline;4-Dedimethylamine-4-oxo-anhydro-7-Cl-tetracycline	-0.063	0.757	1.071	1.723	1.464	0.98687	0.551719	0.249292	0.05437	0.029532
4-Pyridoxic acid	-0.334	-0.007	0.971	0.869	1.115	0.913129	0.997085	0.304323	0.4175	0.107512
5-Methylangelicin	0.048	1.114	0.515	0.958	1.131	0.988308	0.353341	0.650106	0.365679	0.103156
5-Methylcytidine	0.802	0.75	0.793	0.556	1.139	0.661371	0.553509	0.420901	0.661978	0.100161
5-Methylcytosine	0.23	0.469	0.203	0.24	1.035	0.953853	0.738356	0.880255	0.874963	0.137451
5-Methylthioadenosine	0.966	0.83	0.723	0.86	0.957	0.60535	0.504174	0.474456	0.420958	0.170704
5-O-Methylembelin	-0.269	-1.017	-0.656	-0.503	-1.139	0.939813	0.443324	0.529933	0.703642	0.100284
5-Tetradecenoic acid	-0.379	0.304	0.76	0.836	1.235	0.897168	0.863222	0.446419	0.436508	0.069837
5-Tetrazolyl-glycine;Tet-glycine	0.868	1.278	1.111	1.404	1.629	0.625629	0.320165	0.236173	0.136935	0.013392
6-Benzylaminopurine;N-Benzyladenine;N6-Benzyladenine	-0.476	-1.266	-1.204	-1.147	-1.499	0.835087	0.320165	0.200127	0.254392	0.02489
7-Benzylidenenaltrexone;BNTX	-0.075	-0.163	-0.298	-0.72	-1.496	0.97987	0.941617	0.816351	0.52105	0.025144
8-Hydroxyguanine	0.931	1.385	1.056	1.463	1.68	0.621018	0.259551	0.254058	0.112615	0.010584
9-Hydroxy-2-nitrofluorene;9-OHNF	0.474	0.649	1.24	0.866	1.511	0.837619	0.617346	0.18836	0.420958	0.023952
9Z13-Tetradecadien-11-ynal	-0.312	-0.519	-1.265	-1.326	-1.486	0.924652	0.702448	0.18836	0.16658	0.026472
Actinorhodin;Actinorhodine	-0.172	0.456	0.361	0.748	0.947	0.963262	0.746326	0.759533	0.500185	0.175479
Adenosine	0.633	0.839	0.867	0.66	1.168	0.737671	0.502228	0.377676	0.576187	0.090488
Aflatoxin B1-endo-89-epoxide	-0.174	1.229	0.97	0.964	1.058	0.963262	0.327955	0.305196	0.362275	0.128644
Allamandin	-0.112	1.159	0.946	0.672	1.075	0.973386	0.343694	0.322227	0.56691	0.122822
alpha-(p-Methoxyphenyl)-4-pyridineacrylic acid	0.281	-0.14	-0.033	0.393	1.144	0.937669	0.952696	0.978853	0.78866	0.099282
alpha-D-glucopyranosyl 25-hydroxyhexacosanoate	0.053	0.708	1.413	1.663	2.089	0.987116	0.579463	0.178832	0.061681	0.002283
alpha-EMTBL;alpha-Ethyl-alpha-methyl-thiobutyrolactone	0.792	1.247	0.965	1.383	1.585	0.667648	0.320165	0.307249	0.14021	0.016832
Aminoadipic acid	0.97	1.109	0.784	0.752	1.219	0.60535	0.353341	0.42665	0.496362	0.074537
Aminoparathion	0.287	1.024	1.356	2.067	2.088	0.93353	0.434826	0.178832	0.028542	0.002283
AMP;Adenosine 5-monophosphate;Adenylic acid;Adenylate;5-AMP;5-Adenylic acid;5-Adenosine monophosphate;Adenosine 5-phosphate	0.657	0.851	1.422	0.816	1.355	0.725523	0.498435	0.178832	0.447068	0.044613
Anisomycin	0.393	1.145	1.305	0.8	1.116	0.892784	0.343694	0.181593	0.46245	0.107512
Artemisinic aldehyde	-0.908	-1.199	-1.225	-1.09	-1.719	0.621018	0.327955	0.191554	0.287639	0.008802
Auramine	1.513	1.115	0.422	1.062	1.179	0.232771	0.353341	0.724022	0.301178	0.085431
Bergenin	-0.587	-0.678	-1.222	-1.793	-1.844	0.773421	0.600192	0.191554	0.051012	0.005038
Bifenazate	1.205	1.304	1.223	1.766	1.941	0.433211	0.293612	0.191554	0.051012	0.003203
Biopterin	0.16	0.652	-0.058	-0.286	-0.964	0.966524	0.615449	0.961568	0.848724	0.167121
Biperiden	-0.134	0.117	-1.418	-0.536	-0.71	0.97085	0.957797	0.178832	0.6777	0.329264
Blue pigment;Nicotine blue;(E)-2255-Tetrahydroxy-6H6H-33-bipyridinylidene-66-dione	-0.46	-0.866	-0.384	-1.044	-2.008	0.844541	0.498435	0.745884	0.311772	0.002632
Brompheniramine	-1.467	-0.021	0.007	-0.341	-0.919	0.271364	0.994204	0.995896	0.811664	0.189671
Buprenorphine	0.321	-0.295	0.343	0.425	1.055	0.922133	0.873826	0.776967	0.758014	0.129413
Butyric acid	0.748	0.185	-0.535	-0.478	-0.96	0.682368	0.931124	0.634158	0.718346	0.168898
Caffeoquinone;Caffeic acid quinone	-1.181	-1.273	-1.436	-1.183	-1.066	0.454277	0.320165	0.178832	0.233907	0.125004
Calcimycin;Ionophore A23187	-0.753	0.066	-0.193	0.976	0.948	0.682368	0.974951	0.88794	0.356436	0.175475
Calcium L-aspartate	0.055	-0.674	0.148	-0.626	-0.931	0.987116	0.603559	0.907415	0.606612	0.182785
Carfentrazone-ethyl	0.478	1.217	0.933	1.226	0.953	0.835087	0.327955	0.330465	0.211692	0.172857
CDP-choline;Cytidine 5-diphosphocholine;Citicoline	0.37	0.467	1.268	0.762	1.433	0.897168	0.738586	0.187084	0.489301	0.032659
CDP-ethanolamine;Cytidine diphosphate ethanolamine	0.288	0.882	1.229	0.969	1.676	0.93353	0.492762	0.189741	0.359348	0.010584
Cephalostatin 1	-0.708	-1.396	-1.608	-0.502	-0.644	0.699498	0.256817	0.160655	0.703642	0.388872
Cinncassiol C3	-0.332	0.855	1.371	1.286	1.545	0.915122	0.498435	0.178832	0.188622	0.021175
Cinobufotalin	0.211	-0.144	-1.065	-0.332	-0.935	0.960718	0.952696	0.252481	0.818089	0.18145
cis-12-Dihydro-3-ethylcatechol;cis-23-Dihydroxy-23-dihydroethylbenzene;cis-3-Ethyl-cyclohexa-35-diene-12-diol	-0.078	-0.373	-0.858	-0.78	-1.292	0.97987	0.813698	0.383356	0.472114	0.057416
Clobenpropit	0.207	1.196	1.023	0.797	1.143	0.96255	0.327955	0.270082	0.465614	0.099559
Clomeprop	-0.103	0.806	0.927	0.789	1.312	0.974908	0.515621	0.332728	0.470913	0.052393
Cucurbitacin P	0.26	0.371	0.138	0.674	1.364	0.944267	0.814208	0.911269	0.566068	0.043041
Cyclamate;Sodium cyclamate	0.025	0.574	1.292	1.603	1.998	0.995542	0.670781	0.181593	0.069655	0.002632
Cyclic ADP-ribose;cADPR	-0.849	0.13	0.545	0.19	1.03	0.630311	0.954556	0.625441	0.905645	0.139917
Cyclic-320-bis(12-ethanediyl acetal)-11alpha-(acetyloxy)-5alpha6alpha-epoxypregnane-320-dione	0.36	0.528	0.814	0.847	1.144	0.897168	0.698511	0.407344	0.42977	0.099282
Cysteinylglycine	0.336	1.251	1.057	0.73	1.073	0.911915	0.320165	0.254058	0.515012	0.122904
D-Alanyl-D-alanine	0.871	1.059	0.918	0.863	0.932	0.625629	0.396541	0.335858	0.420958	0.182785
D-Arabinono-14-lactone	-1.595	-0.334	-0.666	-0.914	-1.141	0.232771	0.84307	0.522344	0.385602	0.100161
Delphinidin 3-(6-p-coumarylglucoside)	-0.215	0.468	0.447	0.677	1.01	0.960349	0.738356	0.703357	0.564112	0.145922
Deoxycytidine	0.678	0.845	0.525	1.145	1.386	0.716406	0.498601	0.641573	0.25461	0.039894
Dephospho-CoA;Dephosphocoenzyme A;3-Dephospho-CoA	0.209	0.238	0.837	-0.034	0.945	0.960809	0.90804	0.395174	0.987793	0.176475
Diethylphosphate	-0.358	-0.653	-1.631	-1.577	-1.563	0.897168	0.614736	0.160655	0.075025	0.019297
Dihydrobiopterin	0.091	0.625	1.021	1.293	0.774	0.978081	0.636906	0.270627	0.187167	0.279415
Dihydrolipoate;Dihydrolipoic acid;Dihydrothioctic acid	0.106	0.849	1.091	1.115	1.579	0.974256	0.498435	0.241492	0.273515	0.017508
Dinoseb;24-Dinitro-6-(1-methylpropyl)phenol	-0.42	-0.429	-0.153	-0.096	-1.336	0.866007	0.769761	0.90587	0.953522	0.047805
D-Lysopine;N2-(D-1-Carboxyethyl)-L-lysine;Lysopine	0.915	1.197	1.608	1.556	1.82	0.621018	0.327955	0.160655	0.079438	0.005804
D-Mycinose;6-Deoxy-23-di-O-methyl-D-allo-hexose	0.817	0.845	0.858	0.879	1.204	0.654162	0.498601	0.383356	0.413502	0.078486
Dopamine	0.334	-0.587	-1.348	-0.597	-1.049	0.913129	0.664734	0.178832	0.633928	0.132103
Doxefazepam	0.559	0.823	1.376	0.589	1.281	0.799156	0.505227	0.178832	0.637777	0.059578
DU 122290	-0.128	0.091	-1.278	0.037	-0.04	0.971672	0.966067	0.18267	0.985284	0.9703
D-Xylose	-0.163	0.032	-0.035	-0.154	-1.007	0.966524	0.990864	0.978828	0.925505	0.146798
Estra-135(10)16-tetraen-3-ol benzoate	0.312	0.392	0.996	0.75	1.269	0.924652	0.801795	0.288251	0.498673	0.062819
Ethyl glucuronide	-0.566	-0.266	-0.75	-1.119	-1.028	0.791905	0.890713	0.452962	0.273515	0.140285
Fluo-3	0.323	0.375	1.236	0.642	1.045	0.920517	0.813698	0.18836	0.595649	0.133859
gamma-Glutamyl-beta-aminopropiononitrile;gamma-Glutamyl-3-aminopropiononitrile	0.967	1.456	1.387	0.957	1.011	0.60535	0.241093	0.178832	0.365679	0.145922
gamma-Glutamyl-gamma-aminobutyraldehyde	1.06	1.06	1.103	1.446	0.598	0.558624	0.396541	0.237477	0.117159	0.428633
GDP;Guanosine 5-diphosphate;Guanosine diphosphate	0.491	0.793	0.72	0.491	0.964	0.831305	0.523428	0.476634	0.709071	0.167121
GDP-4-keto-6-L-deoxygalactose	0.643	1.263	1.451	1.807	2.031	0.734075	0.320165	0.178832	0.051012	0.00253
Glycine	0.912	1.572	0.875	1.046	1.156	0.621018	0.241093	0.369529	0.311772	0.095393
Guanfacine	1.297	1.188	0.835	1.03	1.005	0.40781	0.330888	0.395174	0.319368	0.147463
Guanosine	0.153	0.842	0.742	1.347	1.378	0.967361	0.498601	0.459509	0.155324	0.041003
Guanosine monophosphate	0.331	1.159	1.686	1.45	1.613	0.915122	0.343694	0.160655	0.116833	0.014259
Heptopargil	0.166	0.966	0.67	0.895	1.256	0.966524	0.459986	0.520352	0.400109	0.066433
Hexadecanedioate	-0.349	-0.483	-0.418	-1.157	-1.067	0.899909	0.727253	0.724564	0.25302	0.124962
Inosine	0.312	1.109	1.452	0.716	0.661	0.924652	0.353341	0.178832	0.524174	0.372254
Inosinic acid	0.881	1.359	1.19	1.462	1.726	0.624213	0.271294	0.201859	0.112615	0.008796
Isobutyrylglycine	-0.592	-0.445	-0.906	-1.319	-0.705	0.771552	0.750885	0.348203	0.169338	0.335053
Isobutyryl-L-carnitine	0.248	-0.2	0.731	0.793	1.239	0.946469	0.924335	0.46793	0.468655	0.069337
Isoniazid alpha-ketoglutaric acid	0.724	0.97	1.062	0.724	1.127	0.687195	0.459986	0.253658	0.51869	0.104442
Isoprothiolane	0.334	0.498	1.075	1.661	0.895	0.913129	0.717008	0.24827	0.061681	0.203305
Kinetin;6-Furfuryladenine	-0.068	1.044	1.422	1.409	1.845	0.984862	0.416309	0.178832	0.135497	0.005038
Kobusone	-0.557	0.258	0.654	0.542	1.031	0.80105	0.894139	0.530808	0.673741	0.139917
Lanosol;23-Dibromo-45-dihydroxybenzyl alcohol	-0.744	-0.479	-0.554	-0.773	-1.125	0.682368	0.730049	0.615577	0.478189	0.104442
L-Arginine	-0.273	-0.245	-1.382	0.07	-0.022	0.939813	0.906581	0.178832	0.970613	0.985508
Levothyroxine sodium anhydrous	-0.277	0.921	1.235	0.94	0.539	0.939317	0.473879	0.18836	0.371297	0.4767
L-Octanoylcarnitine	0.666	0.78	0.763	0.711	1.051	0.725523	0.531312	0.444112	0.528139	0.131527
L-Pyrrolysine;Pyrrolysine	0.107	-0.434	-0.426	-0.314	-0.936	0.974256	0.766631	0.720632	0.832145	0.180854
L-Threonine	-1.089	-0.906	-0.728	-1.665	-1.738	0.543075	0.479517	0.468972	0.061681	0.008591
L-tryptophan	-0.279	0.513	0.241	0.552	1.496	0.938743	0.705336	0.856361	0.665059	0.025144
L-Tyrosine	-1.737	-0.852	-1.094	-1.395	-1.43	0.213031	0.498435	0.241225	0.14021	0.033128
LY201116;Ameltolide	-0.309	-0.009	-1.201	-0.689	-1.013	0.926091	0.996712	0.200127	0.55436	0.145151
LysoPC(20:5(5Z8Z11Z14Z17Z))	0.922	0.816	0.962	0.874	0.932	0.621018	0.509365	0.309687	0.415909	0.182191
Makisterone B	-0.249	0.153	0.031	0.555	0.979	0.946469	0.946401	0.979464	0.662269	0.160267
Megalomicin A	-0.814	0.238	0.339	0.754	0.979	0.654162	0.90804	0.776967	0.496273	0.160267
Methylimidazoleacetic acid	-0.598	0.296	1.056	0.833	0.921	0.76671	0.873037	0.254058	0.439666	0.189339
Militarinone A	-0.061	-0.918	-1.223	-0.394	-1.244	0.987116	0.474339	0.191554	0.786933	0.069166
Molybdopterin;Pyranopterin;H2Dtpp-mP	-0.594	0.526	0.549	0.935	0.994	0.770996	0.698511	0.620263	0.376302	0.153194
N(6)-Methyllysine	1.027	1.124	1.127	1.203	1.503	0.577899	0.349405	0.229201	0.221381	0.024808
N-(hexadecanoyl)-sphing-4-enine-1-phosphate	0.047	0.512	1.342	1.615	1.908	0.988308	0.705756	0.178832	0.067711	0.003509
N6-Methyl-L-lysine	0.141	-0.063	-1.322	-0.49	-1.027	0.969684	0.975043	0.178832	0.709071	0.140285
NA	1.518	1.348	1.213	1.636	1.939	0.232771	0.272898	0.19723	0.061681	0.003203
NA	1.104	0.779	1.44	1.79	1.14	0.540355	0.532859	0.178832	0.051012	0.100161
NA	1.32	0.949	1.35	1.836	0.937	0.396707	0.46156	0.178832	0.050224	0.180854
NA	1.724	1.715	1.238	1.116	1.104	0.213031	0.241093	0.18836	0.273515	0.112622
NA	1.328	0.929	1.232	1.844	1.369	0.396707	0.472341	0.18836	0.050224	0.04216
NA	1.312	1.147	1.571	1.778	1.911	0.404463	0.343694	0.166847	0.051012	0.003509
NA	0.883	0.246	1.212	1.462	1.209	0.621359	0.905654	0.197348	0.112615	0.077089
NA	1.319	1.625	1.401	0.801	0.875	0.396707	0.241093	0.178832	0.462098	0.216447
NA	1.211	1.025	1.888	2.011	1.587	0.4247	0.433853	0.160655	0.028542	0.016717
NA	1.025	1.296	1.586	1.385	1.534	0.577899	0.293726	0.160655	0.14021	0.021812
NA	1.163	1.412	1.372	0.787	0.658	0.471555	0.256115	0.178832	0.472114	0.375341
NA	0.86	0.454	1.243	1.079	0.914	0.626361	0.746326	0.18836	0.289625	0.192873
NA	1.1	1.526	1.565	1.215	1.314	0.540355	0.241093	0.166847	0.214481	0.05221
NA	1.212	1.555	1.586	0.953	0.954	0.4247	0.241093	0.160655	0.366902	0.1725
NA	1.033	1.531	1.727	1.993	2.041	0.577899	0.241093	0.160655	0.028542	0.00253
NA	0.883	1.373	1.307	0.946	0.848	0.621359	0.267346	0.181593	0.367399	0.231541
NA	-0.678	-0.465	-1.245	-0.693	-0.797	0.716406	0.739268	0.18836	0.550077	0.263968
NA	1.257	0.935	1.756	1.829	1.531	0.418823	0.468558	0.160655	0.050224	0.021812
NA	1.095	1.572	1.416	1.083	1.084	0.541637	0.241093	0.178832	0.289625	0.119233
NA	-0.544	-0.992	-1.726	-1.261	-1.059	0.81356	0.448487	0.160655	0.198775	0.12823
NA	0.857	0.554	1.29	1.473	1.162	0.629044	0.68159	0.181593	0.112615	0.092635
NA	0.795	0.864	1.21	1.242	0.794	0.667648	0.498435	0.197596	0.205894	0.266475
NA	1.113	0.833	1.267	0.98	1.69	0.533162	0.504088	0.187084	0.354569	0.010181
NA	-0.376	-1.042	-1.567	-0.883	-0.855	0.897168	0.41666	0.166847	0.40943	0.229078
NA	1.115	1.012	1.389	0.905	1.731	0.533162	0.443324	0.178832	0.395373	0.008714
NA	0.773	0.637	1.357	1.363	1.992	0.674614	0.626894	0.178832	0.150794	0.002632
NA	0.789	1.5	1.782	1.347	1.509	0.667648	0.241093	0.160655	0.155324	0.024084
NA	0.996	1.545	1.323	1.59	1.816	0.577899	0.241093	0.178832	0.07262	0.005819
NA	1.001	1.547	1.257	1.5	1.781	0.577899	0.241093	0.18836	0.101709	0.007011
NA	-0.555	-0.384	-1.742	-0.781	-0.852	0.803338	0.807015	0.160655	0.472114	0.230015
NA	1.061	0.767	1.329	0.969	1.605	0.558624	0.544771	0.178832	0.359348	0.014629
NA	0.98	1.618	1.309	1.548	1.836	0.595438	0.241093	0.181593	0.082245	0.005228
NA	0.251	0.264	1.353	0.561	1.273	0.946063	0.890884	0.178832	0.657604	0.061393
NA	0.417	0.75	1.299	1.776	1.639	0.866794	0.553509	0.181593	0.051012	0.012702
NA	1.036	1.003	1.237	1.569	1.308	0.577899	0.443436	0.18836	0.07633	0.053246
NA	1.114	1.446	1.416	1.646	1.948	0.533162	0.241093	0.178832	0.061681	0.003203
NA	-0.32	-0.954	-1.26	-0.873	-1.323	0.922431	0.459986	0.18836	0.415909	0.050845
NA	0.514	0.968	1.249	1.418	2.341	0.822525	0.459986	0.18836	0.132813	0.001874
NA	-0.481	-0.269	-1.46	-0.544	-0.673	0.833077	0.888896	0.178832	0.671923	0.361627
NA	0.929	1.723	1.285	1.503	1.862	0.621018	0.241093	0.181593	0.101709	0.004856
NA	0.862	0.929	1.31	1.071	1.126	0.625629	0.472341	0.181593	0.294879	0.104442
NA	0.903	1.407	1.274	1.6	1.675	0.621018	0.256115	0.184928	0.070027	0.010584
NA	-0.666	-0.923	-1.349	-1.081	-1.147	0.725523	0.472813	0.178832	0.289625	0.098778
NA	0.896	1.266	1.433	1.642	1.735	0.621018	0.320165	0.178832	0.061681	0.008685
NA	0.008	-0.762	-1.248	-1.618	-1.117	0.997608	0.545439	0.18836	0.067711	0.107512
NA	0.746	1.317	1.655	1.459	1.967	0.682368	0.291273	0.160655	0.112615	0.002993
NA	0.771	1.085	1.319	0.985	1.936	0.676736	0.377265	0.180849	0.351231	0.003203
NA	0.874	0.832	1.383	1.016	1.723	0.625629	0.504169	0.178832	0.32641	0.008796
NA	0.599	1.449	1.526	0.575	0.778	0.76671	0.241093	0.178832	0.645741	0.276981
NA	0.371	0.531	1.252	0.941	0.997	0.897168	0.696341	0.18836	0.371297	0.151957
NA	-0.345	-0.476	-1.469	-0.726	-0.532	0.902461	0.730883	0.178832	0.516597	0.482246
NA	0.306	-0.492	-1.222	-0.377	-0.527	0.927658	0.719035	0.191554	0.792298	0.488862
NA	-0.123	-0.152	-1.278	-0.124	0.218	0.972472	0.947025	0.18267	0.942163	0.817825
NA	-0.187	0.237	-1.236	-0.119	0.044	0.963262	0.90804	0.18836	0.943983	0.968028
NA	-0.223	-0.733	-1.285	-0.793	-0.918	0.957538	0.565808	0.181593	0.468655	0.190346
NA	0.666	1.266	1.301	1.346	1.846	0.725523	0.320165	0.181593	0.155324	0.005038
NA	0.838	0.827	1.324	0.899	1.703	0.63919	0.504174	0.178832	0.398429	0.00934
NA	-0.391	-0.664	-1.289	-0.853	-0.423	0.892784	0.610415	0.181593	0.423753	0.592269
NA	-0.557	-0.819	-1.5	-1.256	-1.248	0.80105	0.505227	0.178832	0.198775	0.068104
NA	-0.404	-0.379	-1.211	-1.08	-1.339	0.882996	0.812672	0.197348	0.289625	0.047263
NA	0.787	1.411	1.264	1.459	1.793	0.667648	0.256115	0.18836	0.112615	0.006553
NA	1.022	1.388	1.455	1.236	1.071	0.577899	0.259551	0.178832	0.205894	0.122904
NA	0.347	-0.632	-1.252	-1.28	-1.198	0.902046	0.628677	0.18836	0.191095	0.080152
NA	0.459	0.546	1.242	1.092	1.862	0.845413	0.686173	0.18836	0.287238	0.004856
NA	0.673	0.955	1.374	0.886	1.417	0.722897	0.459986	0.178832	0.406946	0.035519
NA	0.03	0.646	1.506	1.15	1.158	0.995385	0.619845	0.178832	0.254392	0.094525
NA	0.779	1.18	1.317	1.543	1.72	0.671353	0.334951	0.180849	0.082772	0.008802
NA	-0.064	-1.067	-1.816	-0.973	-0.946	0.98687	0.39253	0.160655	0.357571	0.176135
NA	0.283	1.077	1.691	1.414	1.567	0.934933	0.387106	0.160655	0.13359	0.01886
NA	-0.058	-0.803	-1.421	-1.092	-1.754	0.987116	0.517387	0.178832	0.287238	0.00805
NA	0.242	0.818	1.585	1.098	1.287	0.948218	0.505999	0.160655	0.281507	0.057656
NA	0.256	1.111	1.626	1.341	1.647	0.946063	0.353341	0.160655	0.156212	0.012236
NA	0.06	1.036	1.267	0.434	0.312	0.987116	0.425799	0.187084	0.754555	0.715654
NA	0.475	0.956	1.288	1.489	1.358	0.837619	0.459986	0.181593	0.107608	0.044396
NA	0.426	0.82	1.304	0.797	1.126	0.861444	0.505227	0.181593	0.465674	0.104442
NA	0.9	0.952	1.492	1.431	1.474	0.621018	0.459986	0.178832	0.126447	0.028462
NA	0.526	0.991	1.501	0.892	1.291	0.816875	0.448487	0.178832	0.401326	0.057416
NA	-0.207	-0.633	-1.25	0.111	-0.089	0.96255	0.628216	0.18836	0.948871	0.938821
NA	-0.045	-0.874	-1.259	-0.947	-1.221	0.989718	0.498435	0.18836	0.367399	0.074092
NA	0.395	0.741	1.236	0.851	1.505	0.892784	0.557654	0.18836	0.425081	0.024559
NA	0.379	1.126	1.486	1.678	2.152	0.897168	0.347833	0.178832	0.061681	0.002283
NA	0.519	0.8	1.428	1.575	1.613	0.820172	0.517387	0.178832	0.075025	0.014259
NA	0.068	-0.687	-1.359	-0.863	-1.025	0.984862	0.59513	0.178832	0.420958	0.141177
NA	-0.106	-0.917	-1.292	-1.078	-0.782	0.974256	0.474339	0.181593	0.290121	0.27323
NA	0.701	1.142	1.254	1.345	1.524	0.702586	0.343694	0.18836	0.155324	0.022354
NA	-0.026	0.577	1.342	1.082	1.372	0.995542	0.669822	0.178832	0.289625	0.041968
NA	0.443	0.692	1.348	1.256	1.243	0.852149	0.590196	0.178832	0.198775	0.069337
NA	-0.171	0.783	1.424	1.154	1.424	0.963262	0.52847	0.178832	0.25302	0.034175
NA	0.116	-0.01	-1.237	-0.801	-0.419	0.973386	0.996712	0.18836	0.462098	0.596218
NA	-0.152	0.82	1.556	1.205	1.382	0.967361	0.505227	0.171356	0.220428	0.040686
NA	0.182	-0.354	-1.353	-1.649	-0.834	0.963262	0.828031	0.178832	0.061681	0.240244
NA	-0.552	-0.943	-1.383	-0.926	-1.348	0.806266	0.465366	0.178832	0.378746	0.045567
NA	0.183	0.91	1.43	0.943	1.196	0.963262	0.476618	0.178832	0.368451	0.080948
NA	-0.083	0.959	1.368	1.196	1.491	0.978081	0.459986	0.178832	0.22307	0.025774
NA	-0.02	0.426	1.306	1.045	0.987	0.995681	0.77271	0.181593	0.311772	0.156614
NA	0.274	0.729	1.398	0.885	1.016	0.939813	0.569105	0.178832	0.408735	0.144086
NA	0.3	1.008	1.734	1.576	2.181	0.93063	0.443324	0.160655	0.075025	0.002283
NA	0.38	0.476	1.612	1.616	2.075	0.897168	0.730883	0.160655	0.067711	0.002283
NA	-0.295	0.131	-1.24	-0.554	-1.023	0.931699	0.954556	0.18836	0.663518	0.141698
NA	0.219	0.904	1.327	2.119	2.063	0.95785	0.480288	0.178832	0.028542	0.002402
NA	0.361	0.859	1.519	1.608	1.25	0.897168	0.498435	0.178832	0.068525	0.067998
NA	0.923	0.89	1.261	0.36	0.659	0.621018	0.488061	0.18836	0.803156	0.374289
NA	-0.806	-0.353	-1.603	-1.028	-1.074	0.65684	0.828031	0.160655	0.31989	0.122822
NA	-0.301	0.164	1.328	1.349	1.713	0.93063	0.941617	0.178832	0.155324	0.008802
NA	0.158	0.752	1.334	0.571	1.65	0.966738	0.552705	0.178832	0.650368	0.01211
NA	-0.13	0.856	1.489	1.303	1.714	0.971364	0.498435	0.178832	0.179682	0.008802
NA	-1.176	-0.598	-1.353	-0.719	-0.905	0.457582	0.661233	0.178832	0.52132	0.198707
NA	0.161	0.857	1.529	1.73	2.139	0.966524	0.498435	0.178832	0.05332	0.002283
NA	0.174	0.468	1.368	1.084	1.763	0.963262	0.73858	0.178832	0.289625	0.007679
NA	0.797	1.315	1.411	0.862	1.606	0.665033	0.291273	0.178832	0.420958	0.014629
NA	-0.31	-0.451	-1.249	-1.008	-1.352	0.92527	0.746326	0.18836	0.329103	0.045046
NA	-0.239	0.503	1.231	1.262	1.064	0.949991	0.710861	0.18836	0.198775	0.125548
NA	0.445	0.797	1.324	1.011	1.087	0.852149	0.52056	0.178832	0.327701	0.118321
NA	-0.184	0.855	1.445	1.226	1.715	0.963262	0.498435	0.178832	0.211692	0.008802
NA	0.058	0.556	1.409	1.582	1.987	0.987116	0.680136	0.178832	0.075025	0.002632
NA	-0.025	1.313	1.206	0.904	0.983	0.995542	0.291273	0.199998	0.395373	0.158351
NA	-0.919	-0.256	-1.424	-0.68	-0.541	0.621018	0.89432	0.178832	0.561458	0.475032
NA	0.56	1.031	1.236	0.739	1.347	0.799077	0.427226	0.18836	0.510014	0.045879
NA	-0.154	0.726	1.406	1.132	1.453	0.967361	0.570429	0.178832	0.265471	0.030418
NA	0.043	0.479	1.586	1.475	1.957	0.991039	0.730049	0.160655	0.112615	0.003173
NA	-0.156	0.637	1.22	0.96	1.49	0.967361	0.626894	0.192214	0.364443	0.025885
NA	0.521	0.85	1.472	1.18	1.317	0.819189	0.498435	0.178832	0.235954	0.051672
NA	0.477	1.736	1.412	0.992	1.761	0.835087	0.241093	0.178832	0.344493	0.007696
NA	-0.154	0.493	1.282	1.222	1.557	0.967361	0.718728	0.181593	0.212029	0.019977
NA	-0.23	0.697	1.282	1.039	1.038	0.953853	0.585739	0.181593	0.315156	0.136908
NA	-0.129	0.317	1.317	0.533	1.241	0.971672	0.855348	0.180849	0.679007	0.069337
NA	0.266	1.351	1.239	1.177	1.367	0.942295	0.272898	0.18836	0.235954	0.042378
NA	-1.329	-0.254	-1.349	-1.24	-1.275	0.396707	0.894754	0.178832	0.205894	0.061254
NA	-0.024	0.765	1.302	1.197	1.525	0.995542	0.54488	0.181593	0.22307	0.022354
NA	-1.509	-0.572	-1.238	-0.426	0.014	0.232771	0.672136	0.18836	0.758014	0.991336
NA	-0.827	-0.395	-1.362	-1.064	-0.982	0.643326	0.796907	0.178832	0.301027	0.158435
NA	0.524	1.19	1.615	1.038	1.819	0.816875	0.329571	0.160655	0.315156	0.005804
NA	-0.472	-0.206	-1.217	-0.373	-0.453	0.838776	0.922407	0.194448	0.793325	0.560721
NA	0.58	0.557	1.649	1.714	2.017	0.778495	0.679414	0.160655	0.056374	0.002611
NA	-0.039	0.956	1.336	0.809	0.471	0.992395	0.459986	0.178832	0.455072	0.539185
NA	-0.591	0.634	1.233	0.97	1.099	0.771552	0.626921	0.18836	0.359348	0.115551
NA	-0.136	-0.392	-1.285	-0.977	-0.576	0.969684	0.80063	0.181593	0.356436	0.446433
NA	0.617	0.51	1.309	0.78	1.741	0.750647	0.706059	0.181593	0.472114	0.008589
NA	-0.344	-0.892	-1.328	-0.948	-1.548	0.902461	0.485379	0.178832	0.367399	0.021074
NA	0.05	-0.903	-1.508	-0.689	-0.634	0.987584	0.480288	0.178832	0.554419	0.397262
NA	-0.361	-0.664	-1.237	-1.966	-1.835	0.897168	0.610415	0.18836	0.028542	0.005228
NA	-0.603	-1.063	-1.763	-0.95	-0.819	0.766343	0.396541	0.160655	0.367399	0.248175
NA	0.077	0.801	1.21	0.875	1.533	0.97987	0.517387	0.197596	0.415909	0.021812
NA	-0.374	-0.929	-1.478	-0.255	-0.605	0.897168	0.472341	0.178832	0.86411	0.424134
NA	-0.901	-0.446	-1.485	-0.681	-0.82	0.621018	0.750885	0.178832	0.561458	0.248094
NA	-0.172	-0.949	-1.667	-1.203	-1.626	0.963262	0.46156	0.160655	0.221381	0.013468
NA	-0.495	-0.56	-1.222	-0.536	-0.459	0.8283	0.676609	0.191554	0.6777	0.555228
NA	-0.348	-0.184	-1.341	-0.584	-0.819	0.90101	0.932472	0.178832	0.639708	0.248708
NA	-0.99	-0.743	-1.327	-0.666	-0.974	0.580027	0.555286	0.178832	0.572368	0.163148
NA	-0.248	-0.166	-1.405	-0.712	-0.765	0.946469	0.941617	0.178832	0.527981	0.283835
NA	-0.598	-0.002	-1.383	-0.161	-1.037	0.76671	0.999576	0.178832	0.919897	0.137451
NA	0.016	-0.401	-1.403	-0.53	-0.628	0.995681	0.789904	0.178832	0.683649	0.402754
NA	0.109	-0.686	-1.409	-0.63	-1.06	0.973546	0.59513	0.178832	0.603491	0.12798
NA	-0.261	-0.501	-1.428	-0.939	-0.931	0.944098	0.712547	0.178832	0.37166	0.182785
NA	0.19	1.114	1.498	1.283	1.66	0.963262	0.353341	0.178832	0.189737	0.011446
NA	-0.462	-0.876	-1.458	-0.71	-1.272	0.84328	0.498435	0.178832	0.530036	0.061634
NA	-0.868	-1.194	-1.283	-0.655	-0.894	0.625629	0.327955	0.181593	0.579174	0.204335
NA	-0.733	-0.964	-1.388	-0.544	-0.838	0.682368	0.459986	0.178832	0.671614	0.237613
NA	0.098	-0.867	-1.258	-0.098	-0.441	0.976475	0.498435	0.18836	0.953522	0.573488
NA	-0.223	0.761	1.351	1.103	1.469	0.957538	0.546715	0.178832	0.27954	0.02877
NA	-0.136	0.564	1.313	0.89	1.528	0.969684	0.676395	0.181593	0.401903	0.022077
NA	0.199	-0.024	-1.208	-0.132	-0.483	0.963262	0.993051	0.198523	0.937685	0.527271
NA	-0.562	-0.525	-1.342	-0.719	-0.72	0.797927	0.698511	0.178832	0.52132	0.321553
NA	-0.887	-0.649	-1.232	-1.782	-2.216	0.621018	0.617346	0.18836	0.051012	0.002283
NA	-0.365	0.635	1.219	0.462	0.974	0.897168	0.626921	0.192707	0.732335	0.163148
NA	-0.411	-0.693	-1.333	-0.51	-0.848	0.874286	0.590196	0.178832	0.699229	0.231445
NA	1.335	0.769	0.867	1.257	0.678	0.396707	0.54418	0.377841	0.198775	0.357203
NA	-1.068	-0.494	-1.102	-1.253	-0.997	0.558624	0.718728	0.237477	0.199796	0.151957
NA	1.202	1.332	0.88	1.359	1.228	0.436057	0.290502	0.367355	0.152752	0.071583
NA	0.762	0.581	1.176	1.386	1.24	0.680763	0.667115	0.208171	0.14021	0.069337
NA	0.486	1.198	0.668	1.34	1.372	0.833051	0.327955	0.521673	0.156451	0.04193
NA	-0.435	-1.019	-1.058	-1.385	-1.217	0.854851	0.44066	0.254058	0.14021	0.07477
NA	1.078	1.363	1.127	1.416	1.535	0.549977	0.269631	0.229201	0.133397	0.021812
NA	0.576	-0.338	-0.687	-1.418	-1.214	0.782509	0.84307	0.503942	0.132813	0.075632
NA	0.927	1.244	1.178	1.308	1.245	0.621018	0.320165	0.208132	0.176345	0.068765
NA	1.093	1.098	1.191	1.312	1.43	0.541637	0.364365	0.201859	0.174761	0.033128
NA	-0.361	-0.118	-0.802	-1.467	-0.374	0.897168	0.956746	0.412497	0.112615	0.641529
NA	-0.386	0.694	1.155	1.739	1.919	0.897096	0.590196	0.217138	0.052401	0.003345
NA	-0.19	-0.003	-1.141	-1.295	-0.588	0.963262	0.99868	0.222696	0.186373	0.436226
NA	-0.587	-0.447	-0.898	-1.468	-1.523	0.773421	0.750885	0.355282	0.112615	0.022443
NA	0.98	1.049	1.126	1.387	1.314	0.595438	0.40895	0.229201	0.14021	0.05221
NA	0.809	1.251	0.838	1.288	2.036	0.655546	0.320165	0.394724	0.188622	0.00253
NA	0.356	0.788	0.708	1.343	1.013	0.898526	0.526429	0.488244	0.155655	0.145151
NA	0.579	1.157	1.126	1.309	1.653	0.780136	0.343694	0.229201	0.176345	0.011869
NA	-0.635	0.267	-0.111	-1.289	-0.411	0.735176	0.889285	0.927732	0.188376	0.603084
NA	0.547	0.68	1.003	1.658	1.749	0.810116	0.596837	0.285954	0.061681	0.008275
NA	-0.306	0.67	1.095	1.743	2.006	0.927658	0.60662	0.241225	0.052401	0.002632
NA	-0.135	-0.408	-0.127	-1.536	-0.388	0.969684	0.7844	0.917686	0.085606	0.624569
NA	-0.135	-0.961	-0.438	-1.317	-0.22	0.969684	0.459986	0.710174	0.170023	0.815837
NA	0.507	1.185	1.025	1.4	1.577	0.828037	0.33104	0.270082	0.138725	0.017619
NA	0.023	-0.261	-0.811	-1.278	-0.643	0.995542	0.890884	0.410147	0.191983	0.389466
NA	0.411	1.258	1.196	1.391	2.124	0.874724	0.320165	0.201859	0.14021	0.002283
NA	-0.408	-0.595	-0.387	-1.324	-1.152	0.878625	0.662126	0.741845	0.166919	0.096455
NA	0.359	0.65	1.187	1.737	1.115	0.897168	0.617346	0.203347	0.052401	0.107512
NA	0.689	1.429	0.996	1.393	1.919	0.710194	0.241093	0.288251	0.14021	0.003345
NA	-0.024	-0.228	-0.556	-1.375	-1.079	0.995542	0.909535	0.613902	0.1432	0.121081
NA	0.203	0.532	1.047	1.686	0.895	0.963262	0.696308	0.256266	0.061681	0.203305
NA	0.162	0.37	0.577	1.45	1.73	0.966524	0.815545	0.597734	0.116833	0.008714
NA	-0.28	0.377	1.201	1.351	1.449	0.938131	0.813698	0.200127	0.155324	0.03053
NA	0.142	-0.712	-1.076	-1.644	-1.724	0.969684	0.576736	0.246936	0.061681	0.008796
NA	-0.132	-0.726	-0.154	-1.38	-0.19	0.971364	0.570429	0.90587	0.141584	0.840936
NA	0.524	1.194	0.814	1.275	0.903	0.816875	0.327955	0.407344	0.191983	0.199211
NA	0.077	0.576	0.962	1.336	0.764	0.97987	0.669822	0.309319	0.159393	0.284355
NA	-0.089	0.401	0.808	1.256	1.928	0.978081	0.789904	0.410903	0.198775	0.003345
NA	-0.009	1.554	0.981	1.41	1.461	0.997608	0.241093	0.296532	0.135178	0.029839
NA	0.051	-0.168	-0.15	-1.465	-0.491	0.987116	0.941617	0.907415	0.112615	0.519757
NA	-0.018	-0.186	-0.339	-1.286	-0.231	0.995681	0.931124	0.776967	0.188622	0.804106
NA	0.176	1.542	1.096	1.867	1.628	0.963262	0.241093	0.241225	0.04666	0.013392
NA	-0.718	-1.204	-0.276	-1.639	-1.64	0.693084	0.327955	0.827876	0.061681	0.012702
NA	-0.088	0.753	1.156	1.473	1.685	0.978081	0.552705	0.216593	0.112615	0.010395
NA	-0.63	0.167	-0.406	-1.391	-0.878	0.739032	0.941617	0.732557	0.14021	0.214414
NA	0.202	0.118	0.956	1.263	1.847	0.963262	0.956746	0.31099	0.198775	0.005038
NA	-0.828	-0.606	-1.006	-1.593	-2.041	0.643326	0.657172	0.283837	0.072329	0.00253
NA	-0.964	0.48	0.645	1.302	1.014	0.60535	0.730049	0.535181	0.179976	0.145117
NA	-1.119	-0.966	-0.893	-1.886	-1.716	0.533162	0.459986	0.359401	0.043995	0.008802
NA	-0.143	-0.843	-0.807	-1.651	-1.511	0.969684	0.498601	0.410903	0.061681	0.023952
NA	-0.598	-0.701	-1.17	-1.273	-0.929	0.76671	0.583482	0.209306	0.19353	0.184235
NA	-0.469	-0.826	-0.635	-1.383	-1.009	0.840672	0.505227	0.54282	0.14021	0.146082
NA	-0.482	-0.269	-0.691	-1.285	-1.453	0.833077	0.888896	0.50219	0.188622	0.030418
NA	-1.334	-1.137	-0.525	-1.27	-1.54	0.396707	0.343694	0.640858	0.194706	0.021446
NA	-0.037	-0.083	-0.711	-1.256	-0.863	0.992395	0.969987	0.485546	0.198775	0.224532
NA	0.063	-0.004	-0.13	-1.488	-0.114	0.98687	0.998226	0.916072	0.107608	0.919472
NA	0.037	-0.092	-0.329	-1.989	-0.845	0.992395	0.965908	0.786539	0.028542	0.232874
NA	0.639	0.451	0.967	1.275	1.326	0.734655	0.746326	0.306671	0.191983	0.050037
NA	-0.454	-0.384	-0.159	-1.406	-0.494	0.847762	0.807015	0.903259	0.136554	0.517467
NA	-0.482	-0.564	-0.985	-1.276	-0.201	0.833077	0.676395	0.292782	0.191983	0.831697
NA	-0.642	-0.269	-0.987	-1.253	-0.588	0.734075	0.888896	0.292782	0.199796	0.436165
NA	0.182	-0.963	-0.57	-1.345	-0.508	0.963262	0.459986	0.601064	0.155324	0.50319
NA	0.397	1.044	1.013	1.465	0.631	0.892784	0.416309	0.277714	0.112615	0.400118
NA	0.895	0.851	1.077	1.447	1.985	0.621018	0.498435	0.246936	0.117159	0.002632
NA	-0.492	-0.769	-0.942	-1.369	-0.575	0.831305	0.54418	0.323559	0.14656	0.446786
NA	0.218	1.322	1.082	1.776	1.455	0.95785	0.291273	0.244294	0.051012	0.030418
NA	-0.022	-0.277	-0.498	-1.376	-0.684	0.995542	0.887586	0.667706	0.1432	0.353985
NA	-0.065	-0.719	-0.311	-1.679	-0.229	0.98687	0.575103	0.807688	0.061681	0.807947
NA	-0.343	-1.302	-0.524	-1.351	-0.59	0.902461	0.293612	0.641573	0.155324	0.433896
NA	-0.724	-0.632	-0.607	-1.373	-1.229	0.687195	0.628677	0.567944	0.144222	0.071583
NA	-1.008	-0.038	-0.774	-1.146	-0.934	0.577899	0.987959	0.433791	0.254392	0.18157
NA	-0.895	-1.323	-0.928	-1.102	-1.629	0.621018	0.291273	0.332728	0.280122	0.013392
NA	0.82	0.163	-0.041	-0.708	-1.012	0.651926	0.941617	0.975304	0.531398	0.145416
NA	0.72	0.861	0.616	1.214	1.405	0.689622	0.498435	0.557285	0.214481	0.037387
NA	0.488	0.328	1.05	1.214	1.858	0.831991	0.846204	0.256266	0.214481	0.004913
NA	1.363	1.13	0.403	0.768	1.123	0.396707	0.347833	0.732557	0.484023	0.105418
NA	-0.898	-1.343	-0.895	-0.63	-1.561	0.621018	0.275645	0.358042	0.603682	0.019543
NA	1.064	0.956	0.599	1.118	1.414	0.558624	0.459986	0.57289	0.273515	0.035632
NA	-0.702	-0.963	-0.279	-0.953	-1.055	0.702586	0.459986	0.826972	0.366902	0.129413
NA	-1.006	-0.377	0.676	0.224	0.934	0.577899	0.813698	0.516297	0.885157	0.181583
NA	-0.57	-1.508	-1.088	-0.82	-1.036	0.785675	0.241093	0.241492	0.443873	0.137451
NA	1.332	0.967	1.19	0.737	1.275	0.396707	0.459986	0.201859	0.512093	0.061254
NA	0.716	0.698	0.85	0.974	1.254	0.694006	0.583482	0.387424	0.357571	0.066964
NA	0.736	0.401	-0.038	-0.331	-1.081	0.682368	0.789904	0.975836	0.818089	0.120099
NA	-0.488	-1.367	-0.573	-0.564	-1.356	0.831991	0.267346	0.599314	0.657094	0.044613
NA	-0.6	-1.138	-1.131	-0.815	-1.501	0.76671	0.343694	0.228637	0.447356	0.02489
NA	0.926	1.428	1.09	1.091	1.086	0.621018	0.241093	0.241492	0.28753	0.118326
NA	-0.422	-1.149	-0.989	-0.727	-1.096	0.866007	0.343694	0.292778	0.516597	0.115767
NA	1.133	0.629	0.724	0.904	1.506	0.513362	0.631286	0.473729	0.395373	0.024432
NA	0.898	0.394	0.449	0.909	1.206	0.621018	0.79867	0.702364	0.391595	0.078009
NA	-0.707	-1.387	-0.698	-0.968	-1.481	0.699724	0.259551	0.498019	0.359448	0.027143
NA	0.865	1.318	1.066	1.017	0.941	0.625629	0.291273	0.252052	0.32641	0.178277
NA	0.753	-0.185	0.246	0.299	0.908	0.682368	0.931124	0.851313	0.837458	0.196841
NA	-0.453	-1.46	-0.62	-0.573	-1.167	0.847762	0.241093	0.553679	0.649165	0.091256
NA	1.022	0.458	1.191	0.623	1.029	0.577899	0.745912	0.201859	0.609052	0.139917
NA	-0.861	-1.369	-0.848	-0.705	-1.28	0.626063	0.267346	0.387517	0.534399	0.060005
NA	-0.509	-0.822	-1.043	-0.742	-1.023	0.825656	0.505227	0.258799	0.506793	0.141698
NA	0.952	1.197	0.668	0.824	1.131	0.621018	0.327955	0.521673	0.443873	0.103156
NA	0.889	1.14	1.129	1.225	1.445	0.621018	0.343694	0.228637	0.211692	0.031043
NA	0.319	-0.402	-0.128	-0.5	-0.903	0.922431	0.789904	0.917686	0.703642	0.199634
NA	-0.788	-1.252	-0.702	-0.692	-1.236	0.667648	0.320165	0.493614	0.550077	0.069837
NA	0.614	0.793	0.887	0.86	1.812	0.752404	0.523428	0.361302	0.420958	0.005833
NA	0.851	0.724	0.73	0.875	1.99	0.630311	0.570429	0.468832	0.415909	0.002632
NA	-0.826	-0.56	-0.618	-0.824	-1.53	0.643326	0.676609	0.555019	0.443873	0.021812
NA	0.369	-0.492	-0.126	0	-1.002	0.897168	0.719035	0.919238	0.99981	0.150025
NA	0.557	1.032	0.555	1.216	1.406	0.80105	0.427226	0.61465	0.214481	0.037335
NA	-0.128	-0.896	-0.273	-0.563	-1.203	0.971672	0.484777	0.829514	0.657094	0.078915
NA	0.706	0.267	0.024	0.531	0.951	0.699848	0.888896	0.983552	0.681368	0.173603
NA	-0.433	-0.492	-0.438	-0.371	-1.148	0.854851	0.719035	0.710174	0.795808	0.098351
NA	-0.534	-1.651	-0.895	-0.978	-1.326	0.816289	0.241093	0.358042	0.355758	0.050025
NA	-0.296	-1.347	-0.635	-0.578	-0.908	0.931699	0.272898	0.542779	0.643275	0.19676
NA	-0.55	-1.209	-0.814	-0.682	-1.32	0.80822	0.327955	0.407344	0.561458	0.051089
NA	1.017	1.013	1.025	1.107	1.252	0.577899	0.443324	0.270082	0.276696	0.067638
NA	0.854	0.714	0.763	0.726	1.248	0.630311	0.576736	0.444112	0.516597	0.068104
NA	0.89	1.079	0.187	0.891	0.903	0.621018	0.384736	0.88952	0.401903	0.199211
NA	0.564	0.821	0.829	0.384	1.388	0.795039	0.505227	0.400127	0.790923	0.03968
NA	-0.377	-0.101	-0.69	-0.35	-1.39	0.897168	0.961588	0.50219	0.807453	0.039491
NA	0.3	0.268	-0.078	0.144	-0.954	0.93063	0.888896	0.950004	0.93209	0.1725
NA	-0.489	0.429	0.432	0.777	1.471	0.831991	0.769761	0.712577	0.475541	0.028604
NA	0.527	1.449	1	0.822	0.933	0.816875	0.241093	0.287383	0.443873	0.181953
NA	0.76	0.958	0.482	1.251	1.093	0.682368	0.459986	0.679277	0.200505	0.117074
NA	1.002	0.926	1.177	1.199	1.261	0.577899	0.472813	0.208132	0.22307	0.06473
NA	-0.75	-0.601	-0.601	-0.294	-1.071	0.682368	0.659644	0.571437	0.839728	0.122904
NA	0.527	0.584	1.072	0.846	1.473	0.816875	0.6653	0.248377	0.430069	0.028539
NA	0.91	0.539	1.199	0.781	1.463	0.621018	0.690725	0.200127	0.472114	0.029721
NA	-0.374	0.421	0.493	0.733	0.961	0.897168	0.77532	0.670126	0.513654	0.168832
NA	0.734	1.531	0.867	0.929	1.089	0.682368	0.241093	0.377676	0.376779	0.117884
NA	0.63	-0.367	-0.781	-0.329	-1.386	0.739152	0.818368	0.429554	0.819514	0.039894
NA	-0.488	-0.218	-0.045	-0.235	-1.154	0.831991	0.913494	0.970417	0.878155	0.096062
NA	0.528	-0.278	-0.728	-0.492	-0.998	0.816875	0.88716	0.468972	0.709071	0.151957
NA	-0.365	-0.91	-0.293	-0.407	-0.948	0.897168	0.476618	0.818432	0.776242	0.175475
NA	0.706	0.656	0.833	0.563	1.14	0.699848	0.614736	0.395306	0.657094	0.100161
NA	-0.306	-0.98	-1.03	-0.985	-1.317	0.927658	0.455443	0.267466	0.351231	0.051672
NA	-0.328	0.179	0.45	0.977	1.308	0.916274	0.936041	0.701599	0.356436	0.053246
NA	0.777	0.645	0.789	0.773	1.033	0.671353	0.619845	0.424089	0.478189	0.138771
NA	-0.419	-1.148	-0.977	-0.923	-1.151	0.866007	0.343694	0.299121	0.380179	0.097192
NA	-0.265	-0.9	-0.786	-0.843	-1.457	0.942857	0.481822	0.426607	0.432683	0.030314
NA	0.691	0.636	0.378	0.751	0.906	0.70856	0.626894	0.748924	0.496362	0.197279
NA	-0.464	-1.244	-0.792	-0.866	-1.44	0.842159	0.320165	0.420986	0.420958	0.031624
NA	0.81	0.197	0.037	0.438	1.493	0.655426	0.924772	0.977163	0.750161	0.025517
NA	-0.29	-1.354	-0.711	-1.015	-1.313	0.93353	0.272898	0.485546	0.32641	0.052393
NA	-0.12	-0.74	-0.246	-0.581	-1.329	0.973386	0.559923	0.851313	0.642478	0.049518
NA	0.488	1.01	0.606	0.663	1.201	0.831991	0.443324	0.567944	0.574425	0.079086
NA	-0.076	0.038	0.64	1.179	1.092	0.97987	0.987956	0.536255	0.235954	0.117074
NA	0.482	0.415	0.519	0.871	1.395	0.833077	0.781267	0.647052	0.4175	0.039124
NA	0.841	0.835	0.867	1.146	1.381	0.636101	0.504088	0.377676	0.254392	0.040853
NA	-0.659	0.241	0.14	0.316	1.193	0.725523	0.90804	0.911269	0.83057	0.081408
NA	0.397	0.11	0.85	0.968	0.99	0.892784	0.958368	0.387424	0.359525	0.154584
NA	0.803	0.665	0.838	1.005	1.537	0.661371	0.609525	0.394724	0.331862	0.021796
NA	-0.39	-0.197	-0.291	0.046	-1.086	0.892784	0.924772	0.820404	0.980181	0.118326
NA	-0.12	1.068	0.189	0.586	0.909	0.973386	0.39253	0.889156	0.639708	0.196666
NA	-0.147	-0.993	-0.206	-0.857	-0.981	0.969684	0.448487	0.879523	0.421698	0.158978
NA	0.338	-0.953	-0.679	-0.852	-1.006	0.910504	0.459986	0.512791	0.425081	0.147261
NA	-0.27	-1.663	-0.672	-0.329	-1.262	0.939813	0.241093	0.518071	0.819333	0.064596
NA	-0.349	0.004	0.188	-1.016	-1.03	0.899909	0.998453	0.889319	0.32641	0.139917
NA	0.674	0.792	1.17	0.829	1.642	0.722897	0.523634	0.209306	0.442923	0.012625
NA	0.483	0.584	1.192	1.219	2.084	0.833077	0.6653	0.201859	0.212922	0.002283
NA	0.347	0.029	-0.517	-0.004	-1.143	0.902046	0.99184	0.648076	0.99879	0.099439
NA	0.811	0.292	0.389	0.389	1.209	0.655426	0.876035	0.740574	0.790238	0.077089
NA	0.404	-0.456	-0.163	-0.539	-1.214	0.882132	0.746326	0.898894	0.676389	0.075632
NA	0.849	0.943	1.103	1.029	1.184	0.630311	0.465366	0.237477	0.319368	0.083696
NA	0.271	-0.286	-0.605	-0.27	-1.322	0.939813	0.883501	0.567944	0.859443	0.050845
NA	0.661	0.606	1.038	0.802	1.686	0.725523	0.657172	0.262429	0.462007	0.010382
NA	0.285	-0.457	-0.472	-0.261	-1.304	0.93353	0.746326	0.682815	0.86299	0.053655
NA	-0.157	-0.277	-0.417	-1.022	-0.964	0.967361	0.888128	0.72582	0.322806	0.167121
NA	0.221	0.307	0.893	0.7	0.997	0.95785	0.862454	0.359401	0.54158	0.151957
NA	0.285	-0.275	-0.791	-0.23	-1.289	0.933731	0.888128	0.42133	0.881081	0.057554
NA	-0.593	-1	-1.007	-0.504	-1.015	0.771552	0.447381	0.283837	0.703642	0.144905
NA	0.092	-0.448	-0.478	-0.547	-1.029	0.978081	0.750301	0.680424	0.668767	0.139917
NA	0.368	0.947	0.779	1.13	1.075	0.897168	0.463061	0.430377	0.265471	0.122822
NA	-0.116	-1.561	-0.613	-0.883	-1.369	0.973386	0.241093	0.561473	0.40943	0.04216
NA	0.051	-0.173	-0.402	-1.06	-1.089	0.987116	0.936902	0.732629	0.303307	0.117884
NA	0.458	-0.177	-0.401	-0.265	-1.275	0.845708	0.93606	0.732629	0.861759	0.061254
NA	0.735	0.329	0.735	1.07	1.379	0.682368	0.846204	0.463149	0.295209	0.040853
NA	0.448	1.175	0.535	1.025	1.45	0.851124	0.339193	0.634158	0.320433	0.030463
NA	-0.109	0.228	0.542	0.947	1.248	0.973662	0.909535	0.628966	0.367399	0.068104
NA	0.223	-0.594	-1.058	-0.614	-1.121	0.957538	0.662169	0.254058	0.617785	0.105853
NA	0.451	1.181	1.034	1.113	1.947	0.850161	0.334951	0.265339	0.273936	0.003203
NA	-0.215	-0.959	-0.543	-0.55	-0.99	0.960269	0.459986	0.62842	0.666138	0.154584
NA	0.247	-0.335	-0.586	-0.295	-1.662	0.946469	0.84307	0.586495	0.839728	0.011414
NA	0.335	0.475	0.178	0.256	0.923	0.913129	0.731098	0.891829	0.863612	0.187865
NA	-0.023	-0.673	-0.561	-1.024	-1.126	0.995542	0.603559	0.610438	0.321036	0.104442
NA	0.269	0.234	-0.455	0.149	-0.92	0.939813	0.90804	0.695721	0.929178	0.189671
NA	0.006	-0.987	-0.34	-0.838	-1.018	0.998057	0.449441	0.776967	0.435493	0.143362
NA	0.104	-0.725	-0.681	-0.564	-1.135	0.974256	0.570429	0.510483	0.657094	0.101696
NA	-0.268	-0.369	-0.973	-0.151	-0.952	0.940136	0.817262	0.303559	0.928185	0.17337
NA	-0.036	0.47	0.877	0.217	1.013	0.992395	0.73832	0.368668	0.890575	0.145151
NA	0.349	0.701	0.503	0.876	1.739	0.899909	0.583482	0.662388	0.415909	0.008591
NA	-0.313	0.128	0.642	0.966	1.69	0.924652	0.954556	0.536255	0.360993	0.010181
NA	0.486	0.364	-0.128	0.645	1.355	0.833051	0.821088	0.917686	0.593764	0.044613
NA	0.081	-0.509	-0.758	-0.075	-1.051	0.979648	0.706953	0.447573	0.966942	0.131527
NA	0.248	0.031	-0.573	0.025	-1.159	0.946469	0.99153	0.599314	0.991775	0.09408
NA	0.408	1.146	1.121	1.079	1.936	0.878625	0.343694	0.231388	0.289625	0.003203
NA	0.264	-0.744	-1.094	-1.222	-1.546	0.943197	0.555286	0.241225	0.212029	0.021174
NA	0.18	-0.348	-0.786	-0.928	-1.304	0.963262	0.8333	0.426607	0.376779	0.053655
NA	-0.172	1.074	1.2	1.238	1.774	0.963262	0.387106	0.200127	0.205894	0.007245
NA	0.084	-0.486	-0.76	-0.034	-1.042	0.978081	0.723439	0.446425	0.987793	0.135588
NA	0.202	1.243	0.838	0.902	1.074	0.963262	0.320165	0.394724	0.396006	0.122822
NA	0.361	-0.835	-0.31	-0.333	-0.962	0.897168	0.504088	0.807688	0.818089	0.168244
NA	0.14	-0.077	-0.798	-0.36	-0.998	0.969684	0.971654	0.416417	0.803156	0.151957
NA	0.037	-0.52	-0.792	-0.755	-1.057	0.992395	0.702448	0.420986	0.49496	0.128691
NA	-0.04	-0.404	-0.235	-0.163	-0.945	0.992395	0.78744	0.862116	0.918854	0.176475
NA	0.208	-0.854	-0.983	-0.188	-0.964	0.962233	0.498435	0.294837	0.906448	0.167121
NA	-0.087	-0.641	-0.446	-0.362	-1.625	0.978081	0.622127	0.704434	0.803156	0.013468
NA	0.342	1.147	0.957	0.713	1.306	0.902955	0.343694	0.31099	0.526929	0.053655
NA	0.278	0.813	1.081	1.111	1.19	0.939317	0.509365	0.244529	0.27482	0.081981
NA	-0.324	-0.64	-0.7	-0.472	-1.008	0.920062	0.623544	0.495889	0.72324	0.146779
NA	0.182	-0.506	-0.727	-0.062	-1.011	0.963262	0.708772	0.468972	0.973624	0.145806
NA	0.019	-0.407	-0.065	-0.41	-1.137	0.995681	0.78456	0.958375	0.77563	0.100724
NA	0.207	-0.06	-0.203	0.31	1.235	0.96255	0.976596	0.880255	0.833972	0.069837
NA	-0.125	0.404	0.65	0.66	1.234	0.972472	0.787634	0.531726	0.576187	0.070254
NA	0.166	-0.373	-0.636	0.125	-1.014	0.966524	0.813698	0.540621	0.941687	0.144905
NA	0.33	-0.908	-0.338	-0.51	-1.05	0.915122	0.478805	0.777249	0.699229	0.131527
NA	-0.185	0.37	0.497	0.651	1.037	0.963262	0.815905	0.667706	0.584121	0.137451
NA	-0.053	-0.543	-0.285	-0.35	-0.955	0.987116	0.687739	0.824793	0.806971	0.172415
NA	-0.155	0.459	0.685	0.408	1.129	0.967361	0.745167	0.50648	0.776148	0.103797
NA	0.145	-0.153	-0.257	-0.325	-1.236	0.969684	0.946401	0.841081	0.82424	0.069837
NA	-0.186	0.355	-0.357	0.354	-1.057	0.963262	0.827966	0.764882	0.80604	0.128691
NA	0.101	0.196	-0.523	-1.174	-1.006	0.975469	0.925411	0.64299	0.237323	0.147336
NA	-0.731	-0.123	0.029	0.076	0.967	0.68346	0.956625	0.980354	0.966207	0.16582
NA	-0.1	0.79	1.023	1.037	1.375	0.975838	0.526424	0.270082	0.315301	0.041371
NA	-0.229	-0.898	-1.111	-0.401	-1.073	0.953853	0.484673	0.236173	0.781122	0.122904
NA	-0.141	-0.334	-0.5	-0.323	-0.936	0.969684	0.84307	0.665755	0.825735	0.180854
NA	-0.021	0.304	-0.58	0.144	1.028	0.995542	0.863222	0.59405	0.932799	0.140285
NA	-0.175	-0.942	-0.345	-0.337	-1.014	0.963262	0.465366	0.775639	0.81362	0.144905
NA	-0.035	0.017	0.885	0.851	1.724	0.992434	0.995514	0.361887	0.425081	0.008796
NA	-0.217	-0.413	-0.412	-0.369	-1.11	0.958862	0.78221	0.729187	0.79809	0.110223
NA	0.033	0.22	0.139	0.249	0.908	0.994377	0.913494	0.911269	0.865741	0.19676
NA	0.237	0.325	0.206	0.657	1.395	0.950889	0.848879	0.879523	0.578379	0.039124
NA	0.276	1.22	1.121	0.784	1.227	0.939813	0.327955	0.231388	0.472114	0.071682
NA	-0.088	0.724	1.147	0.381	1.189	0.978081	0.570429	0.21758	0.790923	0.081981
NA	0.151	-0.848	-1.094	-0.282	-0.995	0.967361	0.498601	0.241225	0.851197	0.15316
NA	-0.669	-0.416	-0.696	-0.883	-0.967	0.724789	0.781267	0.499025	0.40943	0.16582
NA	0.165	-0.849	-0.971	-0.064	-0.947	0.966524	0.498435	0.304323	0.972436	0.175479
NA	-0.013	-0.376	0.288	-0.338	-0.941	0.996172	0.813698	0.822625	0.813293	0.178277
NA	-0.047	0.814	0.988	0.288	1.07	0.988308	0.509365	0.292778	0.847237	0.122904
NA	-0.036	-1.242	-0.342	-0.528	-1.364	0.992395	0.320165	0.776967	0.683983	0.043041
NA	-0.04	0.01	-0.74	-1.074	-0.924	0.992395	0.996712	0.460066	0.293045	0.187865
NA	0.189	-0.085	-0.433	-0.577	-0.911	0.963262	0.969039	0.712056	0.643619	0.195244
NA	0.163	0.65	1.098	1.026	1.189	0.966524	0.617346	0.241012	0.320265	0.081981
NA	0.198	-0.094	-0.777	-0.538	-1.025	0.963262	0.964294	0.431428	0.677121	0.141177
NA	0.11	-0.342	-0.191	-0.82	-1.218	0.973386	0.83845	0.888792	0.443873	0.074732
NA	-0.082	0.168	0.485	0.509	0.931	0.978266	0.941617	0.67755	0.699326	0.182785
NA	-0.628	0.081	0.261	0.483	1.079	0.741351	0.971463	0.83923	0.71588	0.121081
NA	0.14	0.317	0.5	0.945	1.193	0.969684	0.855348	0.665755	0.367399	0.081408
NA	0.342	0.241	0.317	0.213	0.995	0.903354	0.90804	0.802679	0.894278	0.15316
NA	0.181	-0.111	-0.461	0.076	-1.036	0.963262	0.958368	0.691702	0.966207	0.137451
NA	-0.082	-0.24	-0.208	0.131	-1.074	0.978081	0.90804	0.879523	0.937685	0.122822
NA	0.057	-0.127	-0.825	-0.859	-0.926	0.987116	0.954556	0.402071	0.420958	0.185855
NA	0.364	0.434	1.08	0.946	1.357	0.897168	0.766631	0.2447	0.367399	0.04457
NA	0.191	-0.139	-0.774	-0.198	-1.027	0.963262	0.952696	0.433791	0.901142	0.140285
NA	0.163	-0.463	-0.529	-0.819	-1.089	0.966524	0.741032	0.638568	0.443873	0.117884
NA	-0.718	-0.69	-0.276	-0.897	-0.991	0.693084	0.591407	0.827876	0.399733	0.154424
NA	-0.108	-0.331	-0.856	-0.732	-0.934	0.973735	0.845121	0.384899	0.513995	0.181583
NA	0.121	-0.318	-0.859	-0.434	-1.368	0.972715	0.855348	0.383097	0.754555	0.04216
NA	-0.434	-0.471	-0.41	-0.777	-1.019	0.854851	0.736587	0.729187	0.476257	0.14275
NA	0.116	-0.699	-0.497	0.023	-1.03	0.973386	0.583482	0.667706	0.991811	0.139917
NA	-0.096	-0.215	-0.473	-0.668	-1.107	0.976475	0.913494	0.682553	0.570457	0.111389
NA	-0.913	-0.432	-0.285	-0.866	-1.248	0.621018	0.767544	0.824155	0.420958	0.068104
NA	0.306	0.706	0.791	1.16	1.438	0.927658	0.582249	0.42133	0.251933	0.031796
NA	-0.193	-0.015	0.005	0.315	1.189	0.963262	0.996712	0.996584	0.830787	0.081981
NA	-0.278	0.027	0.075	0.263	1.082	0.939317	0.992124	0.951234	0.862003	0.120099
NA	-0.552	0.546	0.33	0.568	1.131	0.806266	0.686173	0.785914	0.655022	0.103156
NA	-0.093	0.736	1.039	1.074	1.654	0.978003	0.563751	0.262093	0.293045	0.011869
NA	0.358	-1.002	-0.211	-0.207	-1.139	0.897168	0.445219	0.876034	0.896368	0.100161
NA	-0.075	0.699	1.085	1.027	1.208	0.97987	0.583482	0.242662	0.320265	0.077089
NA	-0.979	-0.531	-0.657	-0.768	-1.232	0.595656	0.696341	0.529218	0.484023	0.070552
NA	0.639	0.819	1.053	1.131	1.338	0.734722	0.505227	0.256266	0.265471	0.047263
NA	-0.916	-0.748	-1.023	-0.58	-1.102	0.621018	0.555286	0.270082	0.642911	0.113556
NA	-1.655	-0.322	-0.411	-0.783	-1.063	0.219247	0.852389	0.729187	0.472114	0.125925
NA	-1.011	-0.61	-0.213	-0.792	-1.021	0.577899	0.654015	0.876034	0.469658	0.142163
NA	-1.633	-0.34	-0.627	-1.04	-1.144	0.219247	0.841565	0.549007	0.315156	0.099282
NA	-1.648	-0.234	-0.576	-0.917	-1.008	0.219247	0.90804	0.597759	0.384438	0.146798
NA	-0.418	-0.263	-0.439	-0.5	-1.512	0.866794	0.890884	0.710174	0.703642	0.023952
NA	0.65	0.565	0.694	0.553	1.31	0.732666	0.676395	0.500316	0.664318	0.053023
NA	0.021	-0.077	-0.104	-0.856	-1.095	0.995542	0.971654	0.934861	0.421948	0.116094
NA	-0.303	-0.163	-0.219	-0.266	-1.274	0.929891	0.941617	0.871429	0.861759	0.061393
NA	-0.05	0.006	0.017	-0.015	-1.09	0.987584	0.997085	0.99018	0.994948	0.117884
NA	-0.452	-0.38	-0.804	-0.749	-1.149	0.847762	0.81091	0.411075	0.500185	0.097768
NA	0.168	0.968	1.064	0.762	1.101	0.965713	0.459986	0.252481	0.489301	0.114146
NA	0.401	0.407	0.54	0.475	1.359	0.888268	0.78456	0.630895	0.720133	0.044138
NA	-0.788	0.591	0.739	0.878	1.237	0.667648	0.662653	0.460124	0.414181	0.069824
NA	-0.694	0.362	0.159	0.98	1.237	0.706289	0.82285	0.903352	0.354569	0.069837
NA	-0.366	0.105	0.509	0.853	1.42	0.897168	0.958368	0.655031	0.423753	0.035097
NA	-0.813	0.45	0.068	0.656	1.163	0.655304	0.746344	0.957896	0.579174	0.092635
NA	-0.298	-0.065	-0.178	-0.118	-1.183	0.931699	0.974992	0.891829	0.944325	0.084
NA	-0.197	0.321	0.135	0.095	-0.95	0.963262	0.852389	0.91282	0.953645	0.174308
NA	-0.468	-0.225	-0.721	-0.88	-1.734	0.840672	0.910944	0.475411	0.412085	0.008685
NA	-0.378	0.219	0.848	0.304	1.089	0.897168	0.913494	0.387517	0.837034	0.117884
NA	-0.26	-0.096	-0.175	-0.141	-1.194	0.944152	0.963693	0.892899	0.933958	0.081408
NA	-0.402	-0.645	-0.272	-0.718	-1.348	0.884956	0.619845	0.829961	0.52132	0.045567
NA	1.066	1.012	1.089	0.558	1.205	0.558624	0.443324	0.241492	0.661048	0.078326
NA	-0.066	-0.235	-0.372	-0.449	-1.376	0.986269	0.90804	0.753554	0.739872	0.041234
NA	-0.131	0.735	0.625	0.672	1.551	0.971364	0.563751	0.549766	0.56691	0.02069
NA	-0.193	0.03	0.575	0.481	1.085	0.963262	0.99153	0.598727	0.71588	0.118828
NA	-0.329	-0.445	-0.338	-0.73	-1.393	0.916274	0.750885	0.777809	0.515012	0.03945
NA	0.181	-0.215	-0.429	-0.587	-1.089	0.963262	0.913579	0.716813	0.639708	0.117884
NA	0.441	0.239	0.283	0.529	1.32	0.852149	0.90804	0.825548	0.683736	0.051089
NA	-0.255	0.308	0.899	0.414	1.129	0.946063	0.862454	0.354669	0.76986	0.103859
NA	-0.238	-0.586	-0.715	-0.252	-1.163	0.950445	0.664734	0.483185	0.865375	0.092635
NA	0.005	0.283	1.07	0.638	1.125	0.998488	0.886791	0.249292	0.598914	0.104442
NA	0.246	-0.773	-0.565	-0.499	-1.057	0.946469	0.539212	0.607081	0.703642	0.128691
NA	-0.41	0.793	0.278	0.453	1.183	0.877	0.523428	0.827318	0.737266	0.084
NA	-0.096	-0.071	-0.181	-0.153	-1.213	0.976475	0.973145	0.891288	0.925505	0.075985
NA	0.662	0.591	0.886	0.645	1.451	0.725523	0.662653	0.361543	0.593782	0.030463
NA	-0.815	-0.469	-0.311	0.03	-1.063	0.654162	0.738356	0.807688	0.98946	0.125925
NA	-0.996	0.159	0.662	0.125	0.937	0.577899	0.941617	0.524534	0.941746	0.180854
NA	-0.197	0.31	0.86	0.142	0.99	0.963262	0.860476	0.383097	0.93361	0.154584
NA	-0.502	-0.124	-0.669	-0.298	-1.208	0.82823	0.956065	0.521475	0.83793	0.077089
NA	-0.092	0.287	0.463	-0.481	-1.219	0.978081	0.883013	0.689052	0.71588	0.074537
NA	-0.696	-0.053	-0.778	-0.563	-0.948	0.706289	0.979379	0.431179	0.657163	0.175475
NA	0.418	0.463	0.972	0.331	1.155	0.866007	0.741032	0.303647	0.818089	0.095673
NA	-0.17	-0.654	-0.245	-0.526	-1.379	0.964139	0.614736	0.852539	0.685295	0.040853
NA	-0.1	0.001	-0.199	0.016	-1.001	0.975469	0.999576	0.883779	0.99486	0.150329
NA	-0.67	-0.44	-0.515	-0.764	-1.316	0.724789	0.756838	0.650106	0.488092	0.051956
NA	0.623	0.593	1.048	0.147	1.327	0.742239	0.662169	0.256266	0.93038	0.050025
NA	0.307	0.685	-0.368	0.661	1.161	0.927658	0.59513	0.756225	0.576187	0.093222
NA	-0.462	-0.581	-0.259	-0.802	-0.98	0.84328	0.667115	0.840574	0.461867	0.159401
NA	-0.467	0.69	1.118	0.681	1.385	0.841612	0.59135	0.234047	0.561458	0.040187
NA	-0.027	1.038	0.921	0.331	0.976	0.995542	0.422448	0.335343	0.818089	0.162059
NA	0.264	0.513	0.791	0.84	0.971	0.943197	0.704793	0.42133	0.435493	0.164523
NA	-0.616	-0.663	-0.773	-0.781	-1.215	0.750778	0.610415	0.433791	0.472114	0.075442
NA	-0.04	0.584	0.743	0.838	1.247	0.992395	0.6653	0.459195	0.435493	0.068104
NA	0.11	1.156	0.969	0.384	1.083	0.973386	0.343694	0.305219	0.790923	0.11984
NA	-0.715	-0.674	-0.659	-0.479	-1.197	0.694006	0.603559	0.527918	0.717116	0.080507
NA	-0.344	0.801	0.918	0.877	0.953	0.902461	0.517387	0.335858	0.415001	0.172857
NA	0.369	0.987	1.19	1.236	1.609	0.897168	0.449441	0.201859	0.205894	0.014404
NA	-0.237	-0.214	-0.447	-0.364	-1.046	0.950889	0.913579	0.703519	0.803156	0.133859
NA	0.309	-0.917	-0.362	-0.678	-0.902	0.926032	0.474339	0.759533	0.562718	0.199856
NA	-0.193	0.275	0.722	0.766	1.343	0.963262	0.888128	0.475386	0.485954	0.046652
NA	-0.28	0.235	0.798	0.375	1.074	0.938131	0.90804	0.416417	0.792298	0.122822
NA	-0.539	-0.91	-1.149	-0.952	-1.453	0.81549	0.476618	0.21758	0.367399	0.030418
NA	0.781	0.28	1.158	0.668	0.966	0.671353	0.88716	0.216593	0.57077	0.16582
NA	-0.646	0.218	0.665	0.314	1.044	0.734075	0.913494	0.52371	0.83093	0.133859
NA	-0.246	0.294	0.404	0.584	0.977	0.946469	0.874094	0.732557	0.639708	0.160796
NA	-0.552	0.604	0.989	0.491	1.267	0.806266	0.658059	0.292778	0.709071	0.063251
NA	-0.093	0.455	1.033	0.115	1.256	0.977679	0.746326	0.265404	0.946292	0.066433
NA	-0.211	1.133	0.917	0.594	1.079	0.960718	0.347365	0.337532	0.635	0.121081
NA	-0.761	0.109	0.663	0.531	0.991	0.682368	0.958368	0.523991	0.681204	0.154424
NA	-0.694	0.028	0.267	0.429	1.339	0.706289	0.992124	0.834044	0.758014	0.047263
NA	-0.848	-0.177	0.487	0.279	1.045	0.630311	0.93606	0.67699	0.852291	0.133859
NA	-0.08	0.589	1.088	0.23	1.029	0.979677	0.662799	0.241492	0.881081	0.140233
NA	-0.27	0.01	-0.186	0.251	-1.045	0.939813	0.996712	0.889575	0.865375	0.133859
NA	0.304	0.548	1.095	0.74	1.369	0.928049	0.685563	0.241225	0.509271	0.04216
NA	-0.084	0.301	0.943	0.57	0.928	0.978081	0.865863	0.323559	0.651387	0.184302
NA	-0.116	1.298	0.818	0.616	1.051	0.973386	0.293612	0.403609	0.61624	0.131527
NA	0.238	0.51	0.577	1.207	1.456	0.950369	0.706059	0.596811	0.219482	0.030314
NA	0.474	-0.024	-0.283	-0.187	-1.04	0.837619	0.993051	0.825548	0.906448	0.136499
NA	-1.002	-0.446	-0.366	-1.186	-1.743	0.577899	0.750885	0.75783	0.231144	0.008589
NA	0.003	-0.957	-0.828	-0.425	-0.958	0.998578	0.459986	0.400306	0.758014	0.170041
NA	0.278	0.388	0.536	1.133	1.452	0.939317	0.805624	0.633856	0.265471	0.030437
NA	0.016	0.549	0.432	0.607	1.116	0.995681	0.684956	0.712577	0.62633	0.107512
NA	-0.768	0.099	0.066	0.06	0.983	0.679296	0.961949	0.958375	0.974541	0.158351
NA	-0.089	0.155	0.427	0.842	2.081	0.978081	0.945598	0.719181	0.434103	0.002283
NA	0.218	0.511	0.289	0.964	1.122	0.95785	0.705808	0.820942	0.361666	0.105769
NA	0.363	0.365	0.029	0.592	1.449	0.897168	0.820918	0.980354	0.635397	0.03053
NA	-0.288	-0.51	-0.526	-0.426	-1.036	0.93353	0.706059	0.640858	0.758014	0.137451
NA	-0.641	0.594	1.009	0.734	1.155	0.734655	0.662169	0.281529	0.513434	0.095673
NA	-0.393	-0.236	-0.373	-0.427	-1.443	0.892784	0.90804	0.753337	0.758014	0.031346
NA	-0.268	0.383	0.383	0.67	1.039	0.940136	0.808791	0.745884	0.568028	0.136908
NA	-0.373	0.527	0.572	0.503	1.228	0.897168	0.698511	0.599314	0.703642	0.071583
NA	-0.199	0.737	0.98	0.782	1.218	0.963262	0.563751	0.296991	0.472114	0.074537
NA	-0.631	-0.668	-1.113	-1.024	-1.342	0.737954	0.60662	0.236173	0.321036	0.046652
NA	-0.935	-0.196	0.448	0.264	1.02	0.621018	0.925285	0.703357	0.861759	0.14275
NA	-0.529	0.571	1.07	0.518	1.392	0.816875	0.672136	0.249292	0.692204	0.03945
NA	-0.66	0.351	0.995	0.414	1.024	0.725523	0.830375	0.288251	0.769324	0.141463
NA	0.095	0.19	1.169	1.017	1.636	0.977679	0.931082	0.209306	0.32641	0.012877
NA	-0.497	0.842	0.532	0.869	1.263	0.8283	0.498601	0.636507	0.4175	0.0642
NA	0.852	0.512	0.633	0.95	1.438	0.630311	0.705336	0.543674	0.367399	0.031796
NA	-0.222	-0.946	-0.629	-0.94	-0.966	0.95785	0.463585	0.546704	0.371297	0.16582
NA	-0.431	0.541	0.605	0.579	1.185	0.856392	0.687739	0.567944	0.643059	0.083447
NA	0.291	-0.488	-0.782	-0.534	-0.947	0.93353	0.721447	0.428561	0.678319	0.175479
NA	0.946	1.079	0.548	-0.07	1.068	0.621018	0.384736	0.621216	0.970613	0.124671
NA	0.111	-0.835	-0.675	-0.522	-1.266	0.973386	0.504088	0.516297	0.688138	0.063381
NA	-0.673	0.109	0.529	-0.122	0.984	0.722897	0.958368	0.638711	0.942163	0.158351
NA	-0.208	-0.179	-0.333	-0.301	-0.944	0.962361	0.936041	0.783692	0.837034	0.176525
NA	-1.084	-0.6	-0.87	-0.537	-0.984	0.548798	0.659683	0.376192	0.6777	0.158255
NA	0.478	-1.02	-0.659	-0.356	-0.923	0.835087	0.44066	0.527407	0.805337	0.187865
NA	-0.038	-1.24	-0.947	-1.195	-0.991	0.992395	0.320165	0.320948	0.22307	0.154536
NA	-0.767	0.017	0.561	0.235	0.963	0.679296	0.995514	0.610438	0.878155	0.167121
NA	0.304	-0.901	-0.874	-1.244	-0.919	0.928049	0.481743	0.370321	0.205894	0.189671
NA	-0.205	-0.038	-0.097	-0.609	-1.288	0.963262	0.988265	0.940446	0.625452	0.057554
NA	-0.219	0.497	-0.142	-0.021	-1.052	0.95785	0.718683	0.91109	0.993199	0.130917
NA	0.213	-0.823	-0.62	-1.11	-0.919	0.960384	0.505227	0.553679	0.274976	0.189671
NA	-0.214	-0.343	-0.943	-0.338	-1.38	0.960349	0.837034	0.323559	0.813293	0.040853
NA	-0.226	-0.211	-0.397	-0.104	-1.079	0.95522	0.916356	0.733446	0.950167	0.121081
NA	-0.316	0.636	0.795	0.293	1.112	0.924652	0.626894	0.419004	0.841156	0.109007
NA	0.111	-0.153	-0.199	-0.286	-1.096	0.973386	0.946401	0.883779	0.848724	0.115952
NA	0.137	-0.328	-0.824	0.176	-1.049	0.969684	0.846204	0.402248	0.914403	0.132154
NA	-0.285	0.369	0.175	0.5	1.403	0.933562	0.816913	0.892699	0.703642	0.037582
NA	0.055	-0.03	-0.646	-0.872	-0.923	0.987116	0.991613	0.534783	0.417381	0.187865
NA	-0.202	-0.596	-0.264	0.404	-1.131	0.963262	0.661632	0.835584	0.780342	0.103156
NA	-0.444	-0.359	-0.423	-0.738	-0.977	0.852149	0.825871	0.722805	0.511205	0.160796
NA	-0.587	0.582	1.136	0.917	1.121	0.773421	0.667115	0.226234	0.384438	0.105853
NA	-0.639	0.849	0.212	0.633	1.067	0.734749	0.498435	0.876034	0.601762	0.12471
NA	-0.045	0.384	0.324	0.451	0.951	0.989867	0.807599	0.793513	0.739213	0.173603
NA	-0.186	-0.093	0.039	-0.457	-1.239	0.963262	0.964641	0.975304	0.736026	0.069337
NA	0.005	-1.162	-0.827	-0.305	-1.179	0.998144	0.343694	0.400306	0.837034	0.085431
NA	-0.701	0.553	1.087	0.91	1.089	0.702586	0.681777	0.241492	0.390575	0.117884
NA	-0.496	0.494	0.467	0.661	1.499	0.8283	0.718728	0.686324	0.576187	0.02489
NA	-0.43	-0.011	-0.442	-0.728	-0.904	0.857065	0.996712	0.707664	0.516367	0.198784
NA	-0.262	-0.336	-0.054	-0.331	-0.988	0.944011	0.84307	0.964872	0.818089	0.15609
NA	-0.201	-0.653	-1.081	0.031	-1.075	0.963262	0.614736	0.244529	0.988727	0.122822
NA	0.489	0.453	0.952	0.806	1.412	0.831991	0.746326	0.315315	0.45866	0.03585
NA	0.077	0.788	0.7	1.233	1.097	0.97987	0.526429	0.495889	0.206752	0.115767
NA	-0.923	-0.364	-0.806	-0.734	-0.923	0.621018	0.821088	0.410903	0.513434	0.187865
NA	-0.395	-0.61	-0.351	-0.593	-1.007	0.892784	0.654015	0.770141	0.635397	0.146798
NA	0.233	-0.843	-0.379	-0.341	-0.947	0.953134	0.498601	0.748322	0.811397	0.175475
NA	-0.245	0.97	1.163	0.785	1.532	0.946469	0.459986	0.213103	0.472114	0.021812
NA	-0.003	-0.716	-0.687	-1.054	-0.994	0.998578	0.576221	0.50375	0.30589	0.153472
NA	-0.04	-0.069	-0.147	-0.553	-1.103	0.992395	0.974071	0.907698	0.664569	0.113124
NA	-1.005	-0.744	-0.522	-0.276	-0.963	0.577899	0.555286	0.643343	0.854542	0.167552
NA	-0.37	-0.223	-0.608	-0.859	-0.956	0.897168	0.911871	0.56689	0.420958	0.171407
NA	0.301	-0.877	0.024	-0.208	-0.933	0.93063	0.498435	0.983552	0.896368	0.181827
NA	-0.616	0.147	-0.794	-0.581	-0.907	0.751441	0.949435	0.419808	0.642455	0.196841
NA	0.31	-0.506	-0.877	-0.479	-1.61	0.926032	0.708772	0.368668	0.717404	0.014404
NA	-0.362	0.553	0.752	0.694	1.312	0.897168	0.68159	0.451936	0.550011	0.052393
NA	-0.004	-0.44	-0.664	-1.029	-1.346	0.998507	0.756838	0.523991	0.319368	0.046013
NA	-0.902	-0.111	0.044	0.174	0.914	0.621018	0.958368	0.972113	0.914417	0.193248
NA	-0.695	-0.916	-1.108	-0.991	-0.941	0.706289	0.474367	0.236173	0.344667	0.178277
NA	-0.581	-0.239	-1.147	-0.451	-1.071	0.778425	0.90804	0.21758	0.739213	0.122904
NA	-0.603	-0.982	-0.673	-0.518	-1.046	0.766343	0.455123	0.517968	0.692204	0.133859
NA	-0.296	-0.851	-0.855	-0.82	-1.027	0.931699	0.498435	0.385268	0.443873	0.140285
NA	0.453	0.188	0.253	-0.166	0.942	0.847762	0.931124	0.84374	0.918273	0.177738
NA	-0.321	-0.256	-0.051	-0.116	-0.968	0.921564	0.89432	0.967626	0.94569	0.165564
NA	-1.092	-0.564	-0.381	-0.759	-1.398	0.541637	0.676395	0.747032	0.491768	0.038533
NA	0.085	-0.503	-1.051	-0.376	-0.907	0.978081	0.711341	0.256266	0.792298	0.196841
NA	0.435	-0.525	-0.281	-0.345	-0.913	0.854851	0.698511	0.826326	0.809467	0.193918
NA	-1.532	-0.823	-0.959	-1.022	-1.023	0.232771	0.505227	0.310516	0.322806	0.141698
NA	-0.764	-0.879	-1.139	-0.733	-1.114	0.679296	0.497655	0.22452	0.513654	0.107973
NA	-0.91	-0.087	-0.399	0.087	-1.108	0.621018	0.968201	0.732629	0.958414	0.111133
NA	0.044	-1.185	-1.174	-0.924	-1.233	0.991034	0.33104	0.208806	0.379864	0.070254
NA	-1.378	-1.272	-0.672	-1.099	-1.202	0.396707	0.320165	0.518071	0.281507	0.079014
NA	-0.16	-1.03	-1.028	-0.821	-1.459	0.966524	0.427226	0.269276	0.443873	0.030114
NA	-0.014	-0.1	-0.691	-0.131	-1.287	0.996172	0.961588	0.50219	0.937685	0.057656
NA	0.296	-0.684	-0.821	-0.897	-1.665	0.931699	0.595882	0.403609	0.399733	0.011275
NA	0.543	-0.588	-0.76	-0.83	-1.071	0.814578	0.663496	0.446419	0.442216	0.122904
NA	-0.145	-0.074	-0.819	-0.331	-1.29	0.969684	0.972589	0.403609	0.818089	0.057554
NA	0.683	0.861	1.106	1.036	1.142	0.716156	0.498435	0.236173	0.315827	0.09968
NA	0.136	-0.41	-0.965	-1.241	-1.115	0.969684	0.7844	0.307249	0.205894	0.107512
NA	-0.104	-0.542	-0.418	-0.352	-1.288	0.974256	0.687739	0.724564	0.806971	0.057554
NA	1.158	0.774	0.622	1.098	0.938	0.478403	0.537764	0.55219	0.281507	0.180854
NA	-0.733	-0.478	-0.194	-0.402	-1.027	0.682368	0.730374	0.887575	0.780855	0.140313
NA	-0.533	-0.812	-0.911	-1.046	-1.072	0.816289	0.509365	0.342782	0.311772	0.122904
NA	0.35	0.832	0.64	1.014	1.118	0.899531	0.504169	0.536255	0.32641	0.107512
NA	-0.195	0.061	0.225	0.495	1.267	0.963262	0.976494	0.868763	0.707518	0.063179
NA	-0.323	-0.894	-0.491	-0.841	-1.295	0.920517	0.485379	0.672483	0.435217	0.056701
NA	0.089	-0.273	-0.043	-0.547	-0.942	0.978081	0.888896	0.972849	0.668609	0.177738
NA	1.349	1.199	1.147	1.195	0.991	0.396707	0.327955	0.21758	0.22307	0.154424
NA	-0.146	-0.515	-0.392	-0.207	-1.191	0.969684	0.704729	0.738928	0.896368	0.081602
NA	-0.15	0.019	-0.927	-0.199	-1.138	0.967769	0.995514	0.332728	0.899767	0.100293
NA	0.039	-0.108	-0.152	-0.09	-0.916	0.992395	0.958368	0.906596	0.958095	0.192185
NA	-0.209	-0.709	-0.636	-1.118	-1.063	0.960809	0.57875	0.540621	0.273515	0.125938
NA	0.176	-0.454	-0.56	-0.212	-0.995	0.963262	0.746326	0.610438	0.89491	0.15316
NA	-0.13	-0.655	-0.161	-0.554	-1.064	0.971364	0.614736	0.901326	0.663518	0.125548
NA	-0.142	0.78	0.488	0.467	0.97	0.969684	0.531312	0.675349	0.728975	0.164878
NA	-0.194	-0.657	-0.903	-0.508	-1.098	0.963262	0.614736	0.350883	0.699701	0.11561
NA	0.09	0.202	-0.341	-0.149	-1.301	0.978081	0.92389	0.776967	0.929178	0.054639
NA	-0.084	-0.541	-0.213	-0.25	-0.999	0.978081	0.687739	0.876034	0.865375	0.151571
NA	0.255	-0.922	-0.958	-0.829	-1.181	0.946063	0.472813	0.310516	0.442714	0.084636
NA	-0.58	-0.719	-0.645	-0.862	-1.116	0.778425	0.57477	0.535181	0.420958	0.107512
NA	0.051	-0.488	-1.154	-0.643	-0.972	0.987116	0.721447	0.217138	0.595649	0.16407
NA	-0.333	-0.358	-0.927	-0.76	-1.017	0.915083	0.826876	0.332728	0.491768	0.144026
NA	-0.287	0.309	0.187	0.461	1.246	0.93353	0.860829	0.889575	0.732796	0.068415
NA	-0.672	-1.216	-0.932	-1.202	-1.305	0.722897	0.327955	0.331357	0.221381	0.053655
NA	-0.639	-0.409	-0.636	-0.574	-1.52	0.734655	0.7844	0.540621	0.646951	0.022767
NA	-0.345	-1.138	-0.379	-0.454	-0.93	0.902461	0.343694	0.747916	0.737266	0.183406
NA	0.005	-1.144	-0.733	-0.677	-0.97	0.998144	0.343694	0.465892	0.564112	0.164878
NA	-0.548	-0.582	-0.193	-0.132	-1.087	0.810116	0.667115	0.888409	0.937685	0.118326
NA	0.569	-0.535	-0.682	0.109	-0.968	0.785823	0.692963	0.50989	0.948888	0.165564
NA	-0.187	-0.348	-0.536	-0.117	-1.54	0.963262	0.833684	0.633856	0.945356	0.021446
NA	-0.051	-0.43	-0.485	-0.131	-1.065	0.987116	0.769651	0.67755	0.937685	0.125548
NA	-0.016	-0.598	-0.065	-0.206	-0.982	0.995681	0.661233	0.958375	0.896368	0.158435
NA	-0.296	0.045	-0.08	-0.118	1.018	0.931699	0.985453	0.950004	0.944325	0.143362
NA	-0.131	-0.33	-0.106	-0.248	-1.193	0.971364	0.846204	0.933528	0.865741	0.081408
NA	-0.473	-0.571	-0.839	-0.221	-1.036	0.837619	0.672136	0.394724	0.886985	0.137451
NA	-0.113	-0.307	-0.821	-0.403	-0.968	0.973386	0.862454	0.403609	0.780855	0.165564
NA	-0.509	-0.452	-0.402	-0.401	-1.098	0.825656	0.746326	0.732629	0.781122	0.11561
NA	-0.114	-0.827	-0.646	-0.316	-1.4	0.973386	0.504174	0.534783	0.83057	0.03824
NA	1.025	-0.244	-0.334	-0.104	-1.116	0.577899	0.907842	0.782298	0.95033	0.107512
NA	-0.528	-0.94	-0.334	-0.404	-1.146	0.816875	0.467721	0.782487	0.780342	0.099103
NA	-0.054	-0.466	-0.475	-0.425	-1.125	0.987116	0.739268	0.682553	0.758014	0.104442
NA	-0.846	-0.522	-0.941	-0.535	-1.095	0.630522	0.700885	0.323559	0.6777	0.116176
NA	-0.053	-0.322	-0.209	-0.139	-0.908	0.987116	0.852389	0.878761	0.935724	0.196841
NA	-0.229	0.306	0.218	0.595	1.448	0.953853	0.862454	0.872734	0.634689	0.03053
NA	-0.173	-0.454	0.303	-0.125	-1.086	0.963262	0.746326	0.813245	0.941933	0.118326
NA	-0.148	0.561	-0.864	-0.616	-1.097	0.96873	0.676609	0.381049	0.61702	0.115734
NA	-0.337	0.133	-0.39	-0.45	-0.922	0.911587	0.954556	0.740386	0.739213	0.187926
NA	0.351	0.598	0.469	-0.302	1.212	0.899531	0.661233	0.683759	0.837034	0.075985
NA	0.126	-0.713	-0.405	-0.25	-0.999	0.972472	0.576736	0.732557	0.865375	0.151571
NA	-0.433	-0.823	-1.142	-0.925	-1.222	0.854851	0.505227	0.221685	0.379077	0.073893
NA	-0.173	-1.162	-0.82	-0.917	-1.219	0.963262	0.343694	0.403609	0.384438	0.074537
NA	-0.499	-0.187	-0.556	-0.928	-1.165	0.8283	0.931124	0.613902	0.376779	0.091978
NA	1.293	1.092	0.834	1.098	1.13	0.40781	0.372963	0.395174	0.281507	0.103156
NA	-0.289	0.476	0.342	0.656	1.54	0.93353	0.730883	0.776967	0.579174	0.021446
N-Acetyl-D-glucosamine	-0.665	0.218	0.855	0.87	1.795	0.725523	0.913494	0.385268	0.4175	0.006509
N-Acetylglucosamine 6-sulfate	0.074	-0.044	0.842	0.459	1.145	0.97987	0.98604	0.39385	0.734069	0.099103
N-Acetyl-L-histidine	0.551	0.82	0.09	0.665	0.968	0.807919	0.505227	0.945417	0.572754	0.165564
NAD	-0.866	0.077	0.554	0.257	1.041	0.625629	0.971654	0.615622	0.863374	0.13606
NADPH	-0.056	0.891	0.928	0.401	0.937	0.987116	0.485379	0.332728	0.781122	0.180854
Naltrindole;NTI	-0.183	-0.692	-1.252	-0.289	-0.85	0.963262	0.590196	0.18836	0.845595	0.230608
N-Formyl-4-amino-5-aminomethyl-2-methylpyrimidine;2-Methyl-4-amino-5-(formylaminomethyl)pyrimidine;FAMP	0.668	1.231	0.414	0.501	1.022	0.725523	0.327955	0.729187	0.703642	0.141812
N-Hydroxy-IQ	-0.649	-0.542	-0.38	-0.833	-0.992	0.733386	0.687739	0.747916	0.439666	0.154389
N-Hydroxy-L-valine	0.687	0.767	0.778	0.803	1.071	0.711854	0.544771	0.431179	0.460711	0.122904
Nicotinic acid	0.072	-0.525	-0.486	-0.251	-1.059	0.981557	0.698511	0.677399	0.865375	0.128056
Nifuradene;1-(5-Nitrofurfurylidene)amino-2-imidazolidinone	0.82	1.075	1.293	1.059	0.927	0.651926	0.387106	0.181593	0.303935	0.185663
N-Methylmescaline	0.161	0.821	-0.223	-0.143	0.993	0.966524	0.505227	0.868987	0.93361	0.153584
N-Methylpelletierine	0.079	-0.604	-0.183	-1.388	-0.572	0.97987	0.658059	0.89031	0.14021	0.448764
O-Phosphoethanolamine	0.312	0.992	0.976	0.915	1.427	0.924652	0.448487	0.30022	0.38499	0.033709
Oxidized glutathione	-0.003	0.508	0.61	0.823	1.199	0.998578	0.707624	0.564919	0.443873	0.080152
Pantetheine;(R)-Pantetheine	0.403	0.59	1.257	0.914	0.913	0.883996	0.662799	0.18836	0.385602	0.193918
Paracetamol sulfate	-1.001	-1.208	-0.834	-0.827	-1.304	0.577899	0.327955	0.395174	0.443389	0.053655
p-Benzosemiquinone;4-Hydroxyphenoxy radical	0.119	-0.514	-1.255	-0.503	-0.849	0.973386	0.704793	0.18836	0.703642	0.230828
PC(14:018:2(9Z12Z))	0.247	0.042	0.41	0.471	1.35	0.946469	0.987003	0.729187	0.724587	0.045464
PC(14:020:3(5Z8Z11Z))	0.377	0.687	1.284	1.326	1.876	0.897168	0.59513	0.181593	0.16658	0.004491
PC(14:022:5(4Z7Z10Z13Z16Z))	0.696	1.308	0.925	1.211	1.92	0.706289	0.291273	0.334748	0.216344	0.003345
PC(20:4(8Z11Z14Z17Z)14:0)	0.645	-0.555	-1.284	0.049	0.427	0.734075	0.680136	0.181593	0.979785	0.588352
PG(16:018:1(11Z))	-0.259	-0.452	-1.115	-2.026	-1.531	0.944267	0.746326	0.235481	0.028542	0.021812
PG(18:3(9Z12Z15Z)22:6(4Z7Z10Z13Z16Z19Z))	-0.366	-0.535	-0.809	-1.612	-1.039	0.897168	0.692963	0.410903	0.067711	0.136908
Phenylacetaldehyde;alpha-Tolualdehyde	-0.757	-0.26	-0.442	-1.071	-0.951	0.682368	0.890884	0.707808	0.294879	0.173603
PI(18:2(9Z12Z)16:0)	-0.189	-0.54	0.261	0.24	1.019	0.963262	0.68821	0.838773	0.874806	0.14275
Piperidione;33-Diethyl-24-dioxopiperidine	0.013	-0.107	-0.548	-0.41	-0.972	0.996469	0.958368	0.621216	0.775558	0.16407
PMEG;9-((2-Phosphonylmethoxy)ethyl)guanine	-1.106	-1.129	-1.494	-1.964	-1.617	0.540355	0.347833	0.178832	0.028542	0.014145
Propanoyl phosphate;Propionyl phosphate	-0.529	-0.068	0.396	0.235	0.915	0.816875	0.974071	0.734746	0.878155	0.19238
PS(16:018:2(9Z12Z))	0.039	0.003	0.33	0.185	1.009	0.992395	0.99868	0.785914	0.908957	0.146082
PS(18:018:2(9Z12Z))	0.037	0.379	0.855	1.156	1.671	0.992395	0.812672	0.385268	0.25302	0.010787
PS(18:020:3(8Z11Z14Z))	-0.83	-0.645	-0.702	-0.983	-1.239	0.643326	0.619845	0.493614	0.352163	0.069337
PS(20:4(5Z8Z11Z14Z)16:0)	0.405	0.452	-0.065	-0.735	-1.087	0.882091	0.746326	0.958375	0.513434	0.118321
Pteridine	-0.177	-0.812	-1.278	-0.417	-0.82	0.963262	0.509365	0.18267	0.766029	0.248094
Pymetrozine	0.125	0.988	1.354	2.032	2.181	0.972472	0.448958	0.178832	0.028542	0.002283
Pyridinitril	0.737	-0.054	1.255	0.303	0.751	0.682368	0.979379	0.18836	0.837034	0.294482
Pyridoxine	-0.115	-0.931	-0.388	-0.675	-1.138	0.973386	0.472341	0.74148	0.565024	0.100293
Pyrimidodiazepine;2-Amino-6-acetyl-3789-tetrahydro-3H-pyrimido45-b14diazepin-4-one	-0.157	0.81	1.511	1.29	1.613	0.967361	0.509719	0.178832	0.188376	0.014259
Queuine;Base Q	-0.726	0.462	1.027	1.038	1.376	0.687195	0.742032	0.269517	0.315156	0.041234
S-(Hydroxyphenylacetothiohydroximoyl)-L-cysteine	0.167	0.374	0.891	0.276	1.249	0.966436	0.813698	0.360353	0.854499	0.068104
S-Acetyldihydrolipoamide;6-S-Acetyldihydrolipoamide	1.004	0.682	0.668	1.263	2.017	0.577899	0.596215	0.521673	0.198775	0.002611
S-Adenosyl-L-methionine;S-Adenosylmethionine;AdoMet;SAM	1.002	1.126	1.287	1.42	1.717	0.577899	0.347833	0.181593	0.132813	0.008802
Saphenic acid methyl ester	0.842	0.783	0.713	0.524	1.186	0.636101	0.52847	0.484811	0.687058	0.083294
Schizandrin C;Wuweizisu C	-0.242	-0.028	-0.226	-0.498	-0.944	0.948206	0.992124	0.868096	0.703844	0.176762
Serotonin	0.129	-0.508	0.42	0.611	1.092	0.971672	0.706953	0.724564	0.622399	0.117074
S-Nitrosoglutathione	-0.151	0.249	1.15	0.284	1.109	0.967361	0.901685	0.217138	0.850529	0.110379
Stealthin C	0.405	1.06	0.74	0.197	1.196	0.882132	0.396541	0.460066	0.901608	0.080948
Stearoylcarnitine	0.589	1.141	0.81	1.109	1.392	0.77249	0.343694	0.410147	0.274976	0.03945
Taurine	0.954	1.489	1.421	1.644	1.706	0.621018	0.241093	0.178832	0.061681	0.009247
Terbufos	0.769	0.592	0.903	0.8	0.979	0.679296	0.662437	0.350883	0.462098	0.160267
Terpendole E	0.812	0.668	1.303	0.819	0.867	0.655426	0.60662	0.181593	0.443873	0.222744
Tetradecanoylcarnitine	0.656	0.831	0.736	0.672	1.017	0.725523	0.504169	0.463002	0.56691	0.143875
Thiodiacetic acid sulfoxide	-0.665	-0.534	-0.508	-0.944	-0.915	0.725523	0.692963	0.656059	0.367839	0.19238
Thiomorpholine 3-carboxylate	-1.507	-1.007	-0.991	-1.172	-1.352	0.232771	0.443436	0.292725	0.238567	0.045046
Thymine	-0.751	-0.674	-1.452	-0.699	-0.327	0.682368	0.603559	0.178832	0.542275	0.696856
Trachelanthamidine	0.706	-0.065	-0.746	-0.35	-1.023	0.699848	0.974992	0.457155	0.806971	0.141698
trans-3-Aminocyclopentane-1-carboxylic acid	0.202	-0.06	-0.118	-0.105	-1.416	0.963262	0.976494	0.923637	0.950167	0.035632
Uracil	0.433	0.635	1.198	1.149	1.415	0.854851	0.626921	0.200514	0.254392	0.035632
Uridine	0.007	0.747	1.301	1.232	1.622	0.997843	0.555286	0.181593	0.206752	0.013652
Valerylcarnitine	0.776	0.809	1.27	1.21	1.783	0.671353	0.509719	0.187084	0.217089	0.007011
Variotin;Pecilocin	-0.319	-0.885	-0.929	-1.745	-0.591	0.922574	0.492762	0.332728	0.052401	0.433873
Xanthopterin-B2;1-(78-Dihydro-24-dihydroxypteridin-6-yl)-2-hydroxypropan-1-one	0.703	1.111	1.227	0.66	0.408	0.701558	0.353341	0.191242	0.576187	0.605812
